# Supplementary material for: 1′-Methyl-2-oxo-5′-phenyl­spiro­[indoline-3,3′-pyrrolidine]-4′,4′-dicarbo­nitrile
Source: Acta Crystallogr Sect E Struct Rep Online. 2009 Dec 16;66(Pt 1):o145. doi: 10.1107/S1600536809053094 (PMC2980256; doi:10.1107/S1600536809053094)
Supplement: Supplementary file 2 [file e-66-0o145-Isup2.hkl]

# 
# h,k,l, Fc-squared, Fo-squared, sigma(Fo-squared) and status flag 
# 
data_I
_shelx_title '  Cc' 
_shelx_refln_list_code          4 
_shelx_F_calc_maximum      782.26 
_exptl_crystal_F_000      2752.00 
_reflns_d_resolution_high  0.7697 
 
loop_ 
 _symmetry_equiv_pos_as_xyz 
 'x, y, z' 
 'x, -y, z+1/2' 
 'x+1/2, y+1/2, z' 
 'x+1/2, -y+1/2, z+1/2' 
 
_cell_length_a    14.3750 
_cell_length_b    15.8411 
_cell_length_c    30.7348 
_cell_angle_alpha  90.000 
_cell_angle_beta  101.888 
_cell_angle_gamma  90.000 
 
_shelx_F_squared_multiplier     1.000 
 
loop_ 
 _refln_index_h 
 _refln_index_k 
 _refln_index_l 
 _refln_F_squared_calc 
 _refln_F_squared_meas 
 _refln_F_squared_sigma 
 _refln_observed_status 
   2   0   0   145832.34   170615.52   3955.46 o 
   4   0   0   213947.69   250296.08   5793.88 o 
   6   0   0     9461.16    11533.83    293.83 o 
   8   0   0      557.85      620.73     34.10 o 
  10   0   0     4804.04     5440.67    180.12 o 
  12   0   0     1166.27     1222.53     81.25 o 
  14   0   0     1476.07     1530.99    112.63 o 
  16   0   0       49.04       76.49     64.30 o 
  18   0   0      163.93      240.42     79.29 o 
   1   1   0     4792.73     1895.62    251.24 o 
   3   1   0     2418.60     1368.04     74.33 o 
   5   1   0    14285.41    10627.89    199.00 o 
   7   1   0      213.41      194.89     18.53 o 
   9   1   0      658.52      707.11     26.59 o 
  11   1   0      752.33      777.76     29.70 o 
  13   1   0       83.79       72.85     38.64 o 
  15   1   0      678.89      732.75     63.13 o 
  17   1   0       99.03       37.00     48.47 o 
   0   2   0        9.18       -8.91      5.94 o 
   2   2   0    39416.99    49568.32    975.04 o 
   4   2   0      668.81     1109.50     28.51 o 
   6   2   0     3570.05     4111.11     78.63 o 
   8   2   0     5541.61     6364.09    113.89 o 
  10   2   0      185.55      247.86     18.96 o 
  12   2   0      407.59      421.54     41.30 o 
  14   2   0       52.67       25.34     39.73 o 
  16   2   0       96.31      137.56     46.35 o 
  18   2   0       18.18      -71.22     47.48 o 
   1   3   0    13536.98     7637.81    143.13 o 
   3   3   0     9899.45     7216.99    165.82 o 
   5   3   0     5181.22     4131.40    132.98 o 
   7   3   0     1763.59     1570.41     37.01 o 
   9   3   0      546.13      608.29     24.18 o 
  11   3   0       61.80       36.12     21.83 o 
  13   3   0      158.56      148.11     41.93 o 
  15   3   0       66.06       76.03     43.04 o 
  17   3   0       26.38       31.19     66.67 o 
   0   4   0    35975.73    45663.43   1064.04 o 
   2   4   0    20145.76    23431.91    387.01 o 
   4   4   0     2711.19     3457.71     68.53 o 
   6   4   0      604.94      713.61     25.47 o 
   8   4   0      459.47      450.43     20.52 o 
  10   4   0      276.09      260.70     19.67 o 
  12   4   0     1380.68     1625.51     53.78 o 
  14   4   0      198.50      200.81     45.40 o 
  16   4   0       29.69       54.52     44.44 o 
   1   5   0     5542.43     4167.54    107.19 o 
   3   5   0     2438.33     1897.38     56.82 o 
   5   5   0     3867.43     3287.55     98.47 o 
   7   5   0      543.35      477.92     25.04 o 
   9   5   0     2292.63     2082.74     52.60 o 
  11   5   0      881.92      858.78     38.53 o 
  13   5   0      477.57      519.39     50.86 o 
  15   5   0      132.82      126.07     42.88 o 
  17   5   0        7.53      -15.53     45.96 o 
   0   6   0       19.18       32.66     12.99 o 
   2   6   0     4315.17     4745.57     89.33 o 
   4   6   0      547.40      643.86     21.55 o 
   6   6   0    13427.17    14998.24    254.44 o 
   8   6   0     4578.21     5091.08    106.70 o 
  10   6   0     5432.25     5681.91    129.81 o 
  12   6   0      185.70      201.09     34.44 o 
  14   6   0      430.42      345.88     51.22 o 
  16   6   0       13.79       15.34     43.00 o 
   1   7   0      365.65      369.04     17.79 o 
   3   7   0     1565.76     1416.20     33.72 o 
   5   7   0     1745.96     1598.81     58.46 o 
   7   7   0     4185.98     3942.22     84.88 o 
   9   7   0       31.87       35.14     16.11 o 
  11   7   0      940.99     1013.47     58.58 o 
  13   7   0      159.93      163.25     41.83 o 
  15   7   0       60.81      118.13     44.69 o 
  17   7   0       68.19       91.84     53.72 o 
   0   8   0     3418.67     4096.58    107.26 o 
   2   8   0     3041.18     3564.20     67.76 o 
   4   8   0      112.81      131.73     15.01 o 
   6   8   0     1572.18     1420.35     37.95 o 
   8   8   0     2036.90     2004.04     49.55 o 
  10   8   0      158.00      237.07     32.82 o 
  12   8   0      720.75      815.79     49.19 o 
  14   8   0       42.26       36.52     37.08 o 
  16   8   0       20.32       25.48     56.58 o 
   1   9   0     1003.04      970.36     27.31 o 
   3   9   0      488.29      537.97     22.16 o 
   5   9   0      538.66      571.50     24.36 o 
   7   9   0      646.93      635.67     27.43 o 
   9   9   0      328.94      282.38     34.38 o 
  11   9   0       80.39       82.25     35.82 o 
  13   9   0       40.54       75.27     39.75 o 
  15   9   0      120.11      111.98     45.52 o 
   0  10   0        5.08       -1.74     16.52 o 
   2  10   0      955.99     1172.05     32.53 o 
   4  10   0     2039.77     2215.28     52.29 o 
   6  10   0     1308.09     1428.69     47.04 o 
   8  10   0     1601.02     1757.51     57.52 o 
  10  10   0       13.85       -7.10     28.09 o 
  12  10   0      346.35      471.09     49.75 o 
  14  10   0       55.12      115.58     72.61 o 
   1  11   0     1103.56     1048.23     31.04 o 
   3  11   0      614.77      645.00     32.66 o 
   5  11   0      476.25      441.08     31.32 o 
   7  11   0     1244.59     1134.33     46.56 o 
   9  11   0       85.10       53.10     34.67 o 
  11  11   0      324.80      268.20     78.34 o 
  13  11   0      115.91      117.13     87.18 o 
  15  11   0       14.95       69.33     57.25 o 
   0  12   0     1695.63     1648.57     74.90 o 
   2  12   0       64.58       47.08     28.05 o 
   4  12   0      489.36      410.59     31.21 o 
   6  12   0      461.54      508.67     35.26 o 
   8  12   0      532.41      582.77     47.34 o 
  10  12   0      102.08       91.74     39.85 o 
  12  12   0      314.53      286.39     49.65 o 
  14  12   0       27.41      172.89    121.15 o 
   1  13   0      445.05      321.22     48.40 o 
   3  13   0      254.70      206.59     49.13 o 
   5  13   0      276.65      339.95     41.73 o 
   7  13   0     3037.41     2926.30    100.41 o 
   9  13   0      143.38       82.11     39.67 o 
  11  13   0      105.59      108.11     42.45 o 
  13  13   0      178.46      122.80     93.44 o 
   0  14   0        0.70       10.02     56.00 o 
   2  14   0     2711.70     2514.85    109.67 o 
   4  14   0     1614.02     1531.53     86.02 o 
   6  14   0      335.92      323.70     64.26 o 
   8  14   0      743.54      857.38     72.78 o 
  10  14   0       86.82      122.01     58.71 o 
  12  14   0      135.52       84.00     73.63 o 
   1  15   0      743.80      774.83     63.54 o 
   3  15   0      531.00      581.61     62.60 o 
   5  15   0      227.06      202.43     54.21 o 
   7  15   0       70.60       75.02     64.11 o 
   9  15   0       11.42      -18.10     64.78 o 
  11  15   0      308.64      285.09    119.25 o 
   0  16   0        3.50      -49.29     62.57 o 
   2  16   0      360.71      286.30     54.70 o 
   4  16   0      113.15      152.91     55.14 o 
   6  16   0      482.99      490.55     82.02 o 
   8  16   0       32.73       26.87     62.36 o 
  10  16   0      158.91      119.87     82.97 o 
   1  17   0      237.57      185.18     58.93 o 
   3  17   0      356.96      294.34     58.84 o 
   5  17   0       65.23       69.25     69.25 o 
   7  17   0        8.10       -0.59     65.44 o 
   9  17   0       16.71      -40.82     70.54 o 
   0  18   0       11.05      -34.71     71.77 o 
   2  18   0       82.50      158.01     76.35 o 
   4  18   0       31.27      -12.66     68.23 o 
   6  18   0      114.39       16.96     90.33 o 
   8  18   0       57.05       27.48    106.31 o 
   1  19   0      107.17      161.81     97.26 o 
   3  19   0        3.12       20.82     87.87 o 
   5  19   0      192.26      190.71     82.95 o 
   7  19   0       49.04       -9.47     79.79 o 
   0  20   0      132.75      127.60    144.04 o 
   2  20   0       36.74       96.05    100.98 o 
   4  20   0        1.76       43.61     99.26 o 
 -17   1   1       64.20       67.93     47.09 o 
 -15   1   1      906.86      856.56     66.00 o 
 -13   1   1      192.19      200.82     42.42 o 
 -11   1   1      819.75      822.80     30.34 o 
  -9   1   1     2463.59     2351.84     84.24 o 
  -7   1   1     1928.32     1759.46     57.08 o 
  -5   1   1     3952.12     2969.97     91.53 o 
  -3   1   1     3761.22     2326.04     87.85 o 
  -1   1   1     5704.77     2430.12    171.68 o 
   1   1   1     4310.82     1960.41     60.52 o 
   3   1   1      700.64      413.99     35.16 o 
   5   1   1    13798.58    10251.82    382.79 o 
   7   1   1      307.83      252.42     14.55 o 
   9   1   1      496.47      476.13     28.24 o 
  11   1   1      934.16      904.69     34.01 o 
  13   1   1        8.24       41.12     34.04 o 
  15   1   1      530.02      559.08     59.61 o 
  17   1   1       94.53      110.00     48.75 o 
 -18   2   1        3.00      -24.08     49.64 o 
 -16   2   1       29.91       14.03     42.70 o 
 -14   2   1        1.90      -42.62     36.27 o 
 -12   2   1       65.60       57.88     22.72 o 
 -10   2   1     1730.80     1903.94     46.05 o 
  -8   2   1      222.05      308.43     17.08 o 
  -6   2   1     1477.79     1776.91     38.19 o 
  -4   2   1    13596.28    16564.82    274.54 o 
  -2   2   1    50709.67    60733.35   1068.58 o 
   0   2   1     5853.72     6506.35    117.27 o 
   2   2   1    22790.28    27029.56    508.15 o 
   4   2   1     7180.87     9602.41    169.92 o 
   6   2   1    20213.44    23704.64    409.63 o 
   8   2   1       34.96       27.27     12.23 o 
  10   2   1      663.73      818.09     29.40 o 
  12   2   1      279.02      309.05     40.05 o 
  14   2   1       16.93      -11.70     36.92 o 
  16   2   1      229.23      199.77     49.75 o 
  18   2   1       65.31       42.47     80.12 o 
 -17   3   1        9.20        8.38     44.28 o 
 -15   3   1      138.43      131.74     45.15 o 
 -13   3   1      185.10      203.73     42.71 o 
 -11   3   1      221.08      179.74     25.17 o 
  -9   3   1     1398.58     1384.68     45.25 o 
  -7   3   1      370.13      444.49     19.91 o 
  -5   3   1     1374.05     1159.28     62.44 o 
  -3   3   1     7297.51     4425.90    170.07 o 
  -1   3   1    18953.46    11464.13    202.41 o 
   1   3   1     5526.56     2999.94     87.48 o 
   3   3   1     1329.17      818.42     71.88 o 
   5   3   1     3593.33     2695.99    102.76 o 
   7   3   1     3013.02     2639.63     53.63 o 
   9   3   1       59.10       50.09     14.42 o 
  11   3   1       95.79       92.45     23.45 o 
  13   3   1      656.68      704.08     48.79 o 
  15   3   1       28.69       15.75     40.18 o 
  17   3   1       17.92      -63.05     49.79 o 
 -18   4   1       17.12      -45.78     50.21 o 
 -16   4   1       99.60       23.38     42.40 o 
 -14   4   1      311.67      364.32     50.12 o 
 -12   4   1     1784.79     1794.11     56.31 o 
 -10   4   1      290.94      290.64     20.76 o 
  -8   4   1     3093.32     4043.04     80.99 o 
  -6   4   1    14453.12    16629.14    294.42 o 
  -4   4   1    10986.12    13333.69    267.77 o 
  -2   4   1    58070.12    68931.06   1265.09 o 
   0   4   1    37007.25    41914.80    728.41 o 
   2   4   1    65118.94    78050.98   1279.75 o 
   4   4   1    11744.42    14358.38    240.94 o 
   6   4   1    11630.20    12505.66    223.29 o 
   8   4   1     1595.40     2020.12     47.34 o 
  10   4   1      384.12      494.82     23.41 o 
  12   4   1       35.29       21.08     25.19 o 
  14   4   1       30.32       -8.54     39.39 o 
  16   4   1      146.88      117.58     56.77 o 
 -17   5   1       36.45       18.40     77.69 o 
 -15   5   1      175.95       65.44     42.90 o 
 -13   5   1      143.49      168.89     42.82 o 
 -11   5   1      510.00      481.82     37.16 o 
  -9   5   1      746.76      705.17     29.91 o 
  -7   5   1      271.73      266.38     19.88 o 
  -5   5   1     4188.67     3481.99     75.06 o 
  -3   5   1     1918.70     1272.68     30.87 o 
  -1   5   1    15227.62    11679.39    286.12 o 
   1   5   1      299.68      215.76     22.12 o 
   3   5   1     3743.67     2752.26     56.64 o 
   5   5   1      625.42      541.77     21.61 o 
   7   5   1      334.04      284.77     17.10 o 
   9   5   1     1831.33     1721.47     44.92 o 
  11   5   1      566.93      540.97     32.65 o 
  13   5   1      210.57      162.58     36.58 o 
  15   5   1       21.87       46.49     41.10 o 
  17   5   1      151.15      135.63     52.89 o 
 -16   6   1       20.75      -31.97     42.64 o 
 -14   6   1     1081.80     1336.13     76.67 o 
 -12   6   1     1005.96     1063.62     52.95 o 
 -10   6   1       23.32        9.67     21.35 o 
  -8   6   1     1367.71     1781.40     48.68 o 
  -6   6   1    12340.67    14612.59    282.31 o 
  -4   6   1     5063.85     5613.35    104.27 o 
  -2   6   1     2859.32     3575.57     65.90 o 
   0   6   1       33.53       19.38      8.71 o 
   2   6   1     2903.28     3495.13     64.68 o 
   4   6   1      683.92      803.17     26.79 o 
   6   6   1     2006.16     2172.85     47.39 o 
   8   6   1      868.18     1052.02     32.18 o 
  10   6   1       84.07       55.70     22.85 o 
  12   6   1       15.63       14.45     28.59 o 
  14   6   1       75.63       57.08     40.93 o 
  16   6   1       74.81       39.41     42.43 o 
 -17   7   1       77.75       71.46     52.15 o 
 -15   7   1       15.37       22.10     40.73 o 
 -13   7   1      407.29      466.86     50.39 o 
 -11   7   1       46.45       48.27     29.27 o 
  -9   7   1      554.92      501.85     27.84 o 
  -7   7   1     3194.98     2939.79     61.77 o 
  -5   7   1     1407.72     1394.01     41.20 o 
  -3   7   1     4420.60     3347.87     75.49 o 
  -1   7   1     4520.32     3975.49     92.98 o 
   1   7   1      864.41      757.39     24.69 o 
   3   7   1     1161.30      978.48     35.75 o 
   5   7   1     2436.50     2049.23     52.64 o 
   7   7   1     2011.44     1716.31     43.01 o 
   9   7   1      154.28      118.05     20.33 o 
  11   7   1     1152.67     1181.10     55.34 o 
  13   7   1      159.10      132.12     35.11 o 
  15   7   1       69.21      102.89     46.24 o 
  17   7   1       51.67       -4.08     55.24 o 
 -16   8   1        8.37       14.02     45.79 o 
 -14   8   1      191.97      173.43     44.96 o 
 -12   8   1      751.53      784.46     51.74 o 
 -10   8   1     1611.18     1688.23     93.19 o 
  -8   8   1     4459.28     4654.21     91.09 o 
  -6   8   1      590.89      674.87     27.06 o 
  -4   8   1       15.19       14.43     10.96 o 
  -2   8   1      449.75      424.96     17.77 o 
   0   8   1      354.14      368.69     15.93 o 
   2   8   1     1317.61     1524.43     37.28 o 
   4   8   1     1076.71     1322.34     34.03 o 
   6   8   1     1859.44     2000.78     46.83 o 
   8   8   1       44.46       49.42     17.35 o 
  10   8   1      476.83      563.65     48.63 o 
  12   8   1      344.56      430.84     43.53 o 
  14   8   1       56.63       52.05     53.80 o 
  16   8   1      127.42       89.80     69.18 o 
 -15   9   1      134.13      201.47     53.34 o 
 -13   9   1      156.96      208.39     62.32 o 
 -11   9   1      302.10      310.35     35.78 o 
  -9   9   1        3.28      -23.45     24.96 o 
  -7   9   1      673.23      598.66     27.00 o 
  -5   9   1     1036.02      883.97     29.09 o 
  -3   9   1     1740.63     1769.69     49.56 o 
  -1   9   1     3122.09     3322.38     64.72 o 
   1   9   1      138.70      127.60     12.97 o 
   3   9   1     1637.51     1673.09     39.83 o 
   5   9   1     1111.58     1187.81     34.68 o 
   7   9   1     2153.31     2006.55     49.77 o 
   9   9   1      691.44      718.43     43.04 o 
  11   9   1       73.10       65.72     29.11 o 
  13   9   1        6.22       22.45     36.01 o 
  15   9   1       63.00       99.63     64.11 o 
 -16  10   1       50.34       96.77     68.05 o 
 -14  10   1       12.79       54.80     52.77 o 
 -12  10   1      254.81      397.23     50.68 o 
 -10  10   1       26.36       12.36     29.07 o 
  -8  10   1     1439.47     1654.46     51.76 o 
  -6  10   1     1360.12     1511.54     46.82 o 
  -4  10   1       70.85       72.85     15.60 o 
  -2  10   1     4645.05     5446.19    100.37 o 
   0  10   1     1751.32     1773.04     40.72 o 
   2  10   1      266.91      276.99     19.97 o 
   4  10   1       34.13       48.27     16.01 o 
   6  10   1        1.59       14.83     19.40 o 
   8  10   1      333.30      402.32     36.44 o 
  10  10   1     1263.71     1351.01     58.72 o 
  12  10   1       43.90      100.18     26.70 o 
  14  10   1       93.92      214.80     57.96 o 
 -15  11   1       89.49       28.64     82.34 o 
 -13  11   1      144.66      109.87    123.39 o 
 -11  11   1       65.53       93.60     39.58 o 
  -9  11   1      168.41      125.96     36.09 o 
  -7  11   1      326.96      312.02     35.90 o 
  -5  11   1      633.61      581.69     36.22 o 
  -3  11   1      863.87      880.08     33.77 o 
  -1  11   1      849.87      803.48     30.99 o 
   1  11   1      201.62      195.16     20.11 o 
   3  11   1       84.43      103.26     15.22 o 
   5  11   1      778.63      755.88     34.95 o 
   7  11   1      441.09      437.72     29.62 o 
   9  11   1       29.98       67.28     33.89 o 
  11  11   1      372.26      429.84     69.25 o 
  13  11   1      129.94       64.50    102.36 o 
  15  11   1       37.30       74.30     55.24 o 
 -14  12   1      109.22      168.20     66.78 o 
 -12  12   1        2.09       39.65     57.11 o 
 -10  12   1      436.53      549.37     51.79 o 
  -8  12   1      372.50      505.29     46.48 o 
  -6  12   1        3.19      -25.07     19.87 o 
  -4  12   1      978.58     1207.89     55.79 o 
  -2  12   1      675.96      720.88     36.03 o 
   0  12   1      467.29      461.41     33.64 o 
   2  12   1     1023.20      985.11     48.81 o 
   4  12   1      415.13      403.16     32.04 o 
   6  12   1      215.49      267.97     47.74 o 
   8  12   1       84.20       58.57     36.45 o 
  10  12   1     1809.72     1934.23     96.44 o 
  12  12   1      556.53      611.41     58.90 o 
  14  12   1        9.96      148.21    134.30 o 
 -13  13   1      264.51      326.58     89.57 o 
 -11  13   1      125.80      104.02     50.66 o 
  -9  13   1      146.70      124.22     39.05 o 
  -7  13   1     2042.31     1961.32    138.73 o 
  -5  13   1     1037.41     1039.13     70.84 o 
  -3  13   1      534.95      537.28     57.53 o 
  -1  13   1      102.85       86.78     43.93 o 
   1  13   1     1204.35     1000.98     65.92 o 
   3  13   1      396.39      374.24     44.68 o 
   5  13   1      145.50       57.24     34.09 o 
   7  13   1     1512.93     1440.97     67.22 o 
   9  13   1        1.28        5.45     35.49 o 
  11  13   1       79.62      139.49     65.28 o 
  13  13   1      203.06      307.52     74.80 o 
 -12  14   1       39.48       78.62     70.91 o 
 -10  14   1      318.56      343.30     65.03 o 
  -8  14   1       50.47        1.21     49.01 o 
  -6  14   1     1597.23     1685.80     92.90 o 
  -4  14   1      253.85      259.23     51.56 o 
  -2  14   1      442.20      432.07     55.10 o 
   0  14   1      575.08      741.66     61.91 o 
   2  14   1      382.13      415.83     53.90 o 
   4  14   1     2035.95     1938.65     95.20 o 
   6  14   1       16.65       48.13     55.43 o 
   8  14   1       17.98       63.21     51.31 o 
  10  14   1      376.18      338.03     77.36 o 
  12  14   1      151.46      205.63    102.36 o 
 -11  15   1       72.56      132.76     75.90 o 
  -9  15   1       19.04       17.34     55.22 o 
  -7  15   1       50.48       71.93     61.68 o 
  -5  15   1      398.80      411.64     60.05 o 
  -3  15   1      115.40       21.84     48.92 o 
  -1  15   1      632.10      596.20     59.30 o 
   1  15   1     1491.47     1383.88     81.27 o 
   3  15   1      809.12      771.95     66.99 o 
   5  15   1      241.84      260.69     53.46 o 
   7  15   1      214.93      274.29     92.74 o 
   9  15   1        8.51       -6.40     63.17 o 
  11  15   1      171.24      285.02     83.55 o 
 -10  16   1      179.15      233.17     80.98 o 
  -8  16   1       13.80       20.46     57.94 o 
  -6  16   1       87.96       -7.99     52.70 o 
  -4  16   1      608.83      828.94     74.43 o 
  -2  16   1       58.82       45.71     46.41 o 
   0  16   1      168.49       94.93     54.20 o 
   2  16   1      125.93      111.39     48.02 o 
   4  16   1       51.70       48.14     51.53 o 
   6  16   1       31.41      108.86     86.33 o 
   8  16   1       25.49       33.59     72.49 o 
  10  16   1       12.17      -35.98     70.61 o 
  -9  17   1       64.43      120.49     54.43 o 
  -7  17   1        6.28      -14.99     94.96 o 
  -5  17   1       40.52       26.67     65.42 o 
  -3  17   1       30.80       39.50     51.90 o 
  -1  17   1      216.16      167.33     54.25 o 
   1  17   1      133.96      152.89     54.69 o 
   3  17   1      565.08      540.15     83.77 o 
   5  17   1      515.05      588.11     85.21 o 
   7  17   1        1.94       -6.88     78.82 o 
   9  17   1        4.61        6.46     71.48 o 
  -8  18   1       35.48       84.62    134.31 o 
  -6  18   1       36.38      -19.49     78.32 o 
  -4  18   1       15.63      -55.90     66.57 o 
  -2  18   1      303.87      226.12     93.31 o 
   0  18   1       17.79      -60.55     57.09 o 
   2  18   1      105.74      210.29     72.82 o 
   4  18   1      200.59      261.28     80.14 o 
   6  18   1       46.29        9.08    127.89 o 
   8  18   1        5.65       33.24     49.46 o 
  -7  19   1      154.15       61.49     97.64 o 
  -5  19   1       48.63        9.48     95.13 o 
  -3  19   1       66.58       12.88     89.58 o 
  -1  19   1      181.03      218.29     98.87 o 
   1  19   1      139.06      267.66    100.05 o 
   3  19   1       45.76      -30.02     72.08 o 
   5  19   1      156.44      123.55    111.76 o 
  -4  20   1      147.21      145.56    106.83 o 
  -2  20   1      180.58      316.93    113.36 o 
   0  20   1      112.08      225.90    103.92 o 
   2  20   1        2.39      122.45    117.82 o 
   4  20   1        5.10       47.66     98.12 o 
 -18   0   2        1.06      -62.19     63.49 o 
 -16   0   2      568.48      754.34     93.40 o 
 -14   0   2      250.07      420.14    196.80 o 
 -12   0   2       88.75       45.58     35.06 o 
 -10   0   2     3656.71     3826.92    108.02 o 
  -8   0   2     6343.92     7395.17    231.39 o 
  -6   0   2    42764.30    51113.93   1185.52 o 
  -4   0   2    10080.96    11228.97    267.93 o 
  -2   0   2   118499.36   139498.22   3854.53 o 
   0   0   2    47040.06    39088.54   1531.49 o 
   2   0   2   225820.81   257882.53   7647.59 o 
   4   0   2     1237.00     1759.32     57.36 o 
   6   0   2     5240.15     5993.55    173.55 o 
   8   0   2     1872.00     1998.41     62.32 o 
  10   0   2     2417.24     2507.60     78.17 o 
  12   0   2     1379.32     1324.25     88.08 o 
  14   0   2      667.36      810.99     89.26 o 
  16   0   2       37.21       -4.79     57.49 o 
  18   0   2      144.69       91.39     75.49 o 
 -17   1   2       18.11      -10.69     43.86 o 
 -15   1   2      304.88      319.65     68.82 o 
 -13   1   2      237.42      183.26     40.62 o 
 -11   1   2      369.09      302.16     23.03 o 
  -9   1   2     2531.61     2354.22     64.34 o 
  -7   1   2     2962.92     2375.44     85.01 o 
  -5   1   2       48.42       52.44     10.75 o 
  -3   1   2     2354.49     1381.51     58.51 o 
  -1   1   2     4999.77     2495.74    103.59 o 
   1   1   2      384.23      200.76     12.49 o 
   3   1   2     3437.58     2164.34     94.84 o 
   5   1   2     6900.42     5273.33    147.99 o 
   7   1   2      350.76      290.34     14.74 o 
   9   1   2     2446.98     2409.93     52.66 o 
  11   1   2      830.46      887.17     37.83 o 
  13   1   2      151.88      131.60     36.42 o 
  15   1   2      528.04      592.40     59.32 o 
  17   1   2       79.05        2.72     45.90 o 
 -18   2   2      100.63       95.53     53.75 o 
 -16   2   2      126.46       80.07     46.28 o 
 -14   2   2     1094.63     1229.20     70.73 o 
 -12   2   2      864.51      870.44     39.18 o 
 -10   2   2      149.05      170.22     17.77 o 
  -8   2   2      305.68      389.12     18.68 o 
  -6   2   2     7506.05     8537.20    146.66 o 
  -4   2   2    31311.31    37536.57    688.51 o 
  -2   2   2    52646.98    63782.92   1170.73 o 
   0   2   2   162192.28   183518.56   3036.15 o 
   2   2   2     1010.57     1266.81     27.38 o 
   4   2   2    26586.40    30746.82    626.54 o 
   6   2   2     1219.12     1192.19     28.90 o 
   8   2   2     3599.05     4173.28     78.66 o 
  10   2   2      792.63      800.06     28.44 o 
  12   2   2     2430.80     2442.71     84.39 o 
  14   2   2      861.87     1006.95     66.88 o 
  16   2   2      203.39      196.66     49.57 o 
 -17   3   2       56.59       33.04     47.56 o 
 -15   3   2      177.59      149.38     44.87 o 
 -13   3   2      557.76      561.67     51.73 o 
 -11   3   2      102.29      100.66     18.66 o 
  -9   3   2     1014.53      894.51     28.93 o 
  -7   3   2     1850.41     1529.49     46.59 o 
  -5   3   2     5643.02     4441.35    122.95 o 
  -3   3   2     1672.72     1023.34     48.33 o 
  -1   3   2     8733.26     5224.64    170.61 o 
   1   3   2     4126.71     2071.43     47.81 o 
   3   3   2     1958.10     1579.27     34.87 o 
   5   3   2     2177.74     2006.18     58.90 o 
   7   3   2     1149.56     1016.58     37.40 o 
   9   3   2      298.18      318.19     18.52 o 
  11   3   2      798.55      734.27     37.91 o 
  13   3   2     1077.06      938.95     52.87 o 
  15   3   2       95.29      122.34     44.60 o 
  17   3   2        8.29      -41.03     46.50 o 
 -18   4   2        4.99      -71.81     47.88 o 
 -16   4   2      196.47      186.01     55.54 o 
 -14   4   2       33.19       21.70     38.08 o 
 -12   4   2      434.67      562.63     33.49 o 
 -10   4   2       58.29       54.14     17.99 o 
  -8   4   2     1155.06     1207.27     33.41 o 
  -6   4   2    14044.20    17489.78    309.51 o 
  -4   4   2    13035.81    15548.21    297.14 o 
  -2   4   2      186.99      148.61     10.91 o 
   0   4   2    10301.41    10701.54    179.56 o 
   2   4   2     5364.51     6078.31    104.68 o 
   4   4   2    25015.74    28703.12    499.73 o 
   6   4   2     8615.41    10845.04    185.60 o 
   8   4   2      651.57      839.91     30.12 o 
  10   4   2       93.03       83.52     22.43 o 
  12   4   2      266.40      271.09     36.42 o 
  14   4   2       43.33      -26.10     37.38 o 
  16   4   2       10.07        8.65     41.84 o 
 -17   5   2      129.16      185.44     53.84 o 
 -15   5   2      149.41      104.95     42.23 o 
 -13   5   2      207.32      190.74     42.65 o 
 -11   5   2      707.25      712.26     35.63 o 
  -9   5   2      259.20      199.48     18.27 o 
  -7   5   2      196.54      215.81     17.78 o 
  -5   5   2      649.92      504.96     32.67 o 
  -3   5   2     6099.45     4723.80     98.52 o 
  -1   5   2     4978.81     3527.87     99.86 o 
   1   5   2     4880.74     3281.92    103.96 o 
   3   5   2     1428.28     1058.88     44.29 o 
   5   5   2     1267.25     1258.59     45.79 o 
   7   5   2      783.37      710.88     24.33 o 
   9   5   2      433.53      499.99     22.90 o 
  11   5   2      474.52      459.89     32.29 o 
  13   5   2      133.89       72.11     34.68 o 
  15   5   2       30.14       32.84     43.25 o 
  17   5   2      224.57      156.38     90.88 o 
 -16   6   2       43.83       34.96     45.85 o 
 -14   6   2      624.34      620.94     56.42 o 
 -12   6   2     2347.65     2330.10     79.17 o 
 -10   6   2      245.93      263.48     22.11 o 
  -8   6   2     2154.13     2328.02     52.52 o 
  -6   6   2      356.87      431.17     20.87 o 
  -4   6   2     4141.72     4772.14    101.05 o 
  -2   6   2    17917.37    21747.07    380.28 o 
   0   6   2      998.36      968.93     23.60 o 
   2   6   2     5826.44     6462.75    112.80 o 
   4   6   2      525.56      746.55     25.05 o 
   6   6   2      962.09      969.83     28.83 o 
   8   6   2      453.71      535.41     23.63 o 
  10   6   2     2259.76     2327.05     64.99 o 
  12   6   2      274.48      255.80     34.73 o 
  14   6   2       19.44       15.70     38.16 o 
  16   6   2      151.29      184.17     51.75 o 
 -17   7   2       13.07       66.64     52.00 o 
 -15   7   2       54.20        4.82     39.26 o 
 -13   7   2       99.40       87.60     37.55 o 
 -11   7   2      304.78      270.84     33.85 o 
  -9   7   2      457.37      385.92     23.56 o 
  -7   7   2     2232.30     2266.86     87.68 o 
  -5   7   2     1910.48     1872.36     44.70 o 
  -3   7   2     5428.19     5291.18     95.79 o 
  -1   7   2     9811.75     8970.53    207.11 o 
   1   7   2     1893.18     1432.73     42.05 o 
   3   7   2     2858.78     2830.79     59.59 o 
   5   7   2      109.69       90.91     16.69 o 
   7   7   2     1354.02     1508.75     39.67 o 
   9   7   2     1281.01     1251.61     44.85 o 
  11   7   2     1108.84     1122.84     54.48 o 
  13   7   2      365.08      370.09     41.47 o 
  15   7   2      308.18      236.39     57.49 o 
 -16   8   2        0.13        9.88     43.99 o 
 -14   8   2      245.99      239.84     64.83 o 
 -12   8   2      256.44      262.97     35.33 o 
 -10   8   2     2444.11     2709.50     90.49 o 
  -8   8   2       66.20       50.05     16.95 o 
  -6   8   2       12.75       20.58     14.98 o 
  -4   8   2     6265.42     7250.89    129.01 o 
  -2   8   2     2642.20     3157.27     66.04 o 
   0   8   2    12576.24    14599.80    260.63 o 
   2   8   2     4385.72     5198.63     94.40 o 
   4   8   2      118.00      117.42     14.86 o 
   6   8   2     2866.86     3405.51     68.98 o 
   8   8   2     1592.06     1706.63     44.55 o 
  10   8   2      634.84      787.04     45.19 o 
  12   8   2       30.87      -13.02     36.40 o 
  14   8   2       36.53        9.09     39.60 o 
  16   8   2       25.61       -8.44     45.85 o 
 -15   9   2      248.29      263.05     49.20 o 
 -13   9   2       98.62      104.31     37.90 o 
 -11   9   2      347.72      323.65     41.31 o 
  -9   9   2      155.63      134.85     26.62 o 
  -7   9   2     3100.77     2793.85     61.77 o 
  -5   9   2      462.60      380.39     21.19 o 
  -3   9   2     2792.19     2604.25     54.15 o 
  -1   9   2     2184.76     2172.25     51.14 o 
   1   9   2      333.34      301.49     16.94 o 
   3   9   2     1409.12     1355.89     34.88 o 
   5   9   2     1335.85     1260.76     39.61 o 
   7   9   2     3296.22     3036.97     65.70 o 
   9   9   2      763.75      808.09     44.28 o 
  11   9   2      411.38      479.25     47.56 o 
  13   9   2       22.11       41.86     35.76 o 
  15   9   2       64.39       16.67     45.09 o 
 -16  10   2       12.18      -48.22     64.64 o 
 -14  10   2       44.58      110.29     77.13 o 
 -12  10   2        0.12       34.45     39.48 o 
 -10  10   2      201.26      234.43     33.63 o 
  -8  10   2      238.68      295.82     27.35 o 
  -6  10   2      371.50      364.07     26.00 o 
  -4  10   2     1222.16     1447.32     39.83 o 
  -2  10   2     3295.33     3301.19     72.23 o 
   0  10   2      533.39      643.20     22.43 o 
   2  10   2      613.97      688.79     26.00 o 
   4  10   2       14.82       40.49     15.39 o 
   6  10   2      233.71      239.17     23.92 o 
   8  10   2      142.32      108.95     29.90 o 
  10  10   2      320.49      450.58     39.13 o 
  12  10   2       72.18       70.57     39.62 o 
  14  10   2      493.62      500.45     68.85 o 
 -15  11   2       34.01       12.49     64.32 o 
 -13  11   2       76.22      208.57    133.90 o 
 -11  11   2      107.39      114.70     40.65 o 
  -9  11   2      579.56      569.69     48.45 o 
  -7  11   2      173.09      170.62     30.58 o 
  -5  11   2      814.82      768.04     38.31 o 
  -3  11   2     1160.80      949.54     35.17 o 
  -1  11   2     1523.58     1277.22     41.06 o 
   1  11   2      128.44      113.58     15.18 o 
   3  11   2      846.69      796.90     29.67 o 
   5  11   2     2116.54     1838.26     55.78 o 
   7  11   2      139.64      132.13     28.93 o 
   9  11   2       59.43       91.05     34.98 o 
  11  11   2      221.68      252.54     58.26 o 
  13  11   2      131.82      157.10     65.67 o 
  15  11   2      184.75      274.48     76.88 o 
 -14  12   2      172.03      223.02    199.42 o 
 -12  12   2       51.16       81.27     45.98 o 
 -10  12   2        8.11      -15.29     36.18 o 
  -8  12   2      442.57      471.97     45.93 o 
  -6  12   2      843.75      964.89     45.45 o 
  -4  12   2      285.06      201.30     34.17 o 
  -2  12   2       72.74       44.52     23.26 o 
   0  12   2      547.06      482.58     33.12 o 
   2  12   2       23.16       14.27     26.17 o 
   4  12   2      343.10      303.16     28.77 o 
   6  12   2      215.85      273.02     29.63 o 
   8  12   2      129.37      178.30     39.80 o 
  10  12   2      347.66      458.72     58.19 o 
  12  12   2      180.07      260.49     49.27 o 
  14  12   2        4.41      156.30     82.27 o 
 -13  13   2      114.41      179.17     90.60 o 
 -11  13   2      427.30      454.40     54.35 o 
  -9  13   2       39.83       69.03     36.96 o 
  -7  13   2     2238.48     1994.15     89.57 o 
  -5  13   2     4659.95     4379.86    159.70 o 
  -3  13   2      271.32      247.73     50.43 o 
  -1  13   2      739.99      725.58     59.81 o 
   1  13   2     2885.61     2489.89    105.15 o 
   3  13   2      727.81      669.21     48.97 o 
   5  13   2      442.39      352.38     40.90 o 
   7  13   2      226.21      298.03     53.41 o 
   9  13   2      189.49      116.69     39.56 o 
  11  13   2       66.41       65.34     47.17 o 
  13  13   2       46.24       26.62     53.35 o 
 -12  14   2      299.13      412.37    100.00 o 
 -10  14   2      242.53      311.37     63.53 o 
  -8  14   2      602.58      354.38    153.75 o 
  -6  14   2      466.86      475.34     61.76 o 
  -4  14   2     2676.17     2429.18    108.52 o 
  -2  14   2     2431.11     2107.20     97.83 o 
   0  14   2       59.55       39.07     42.20 o 
   2  14   2     1316.04     1395.74     79.03 o 
   4  14   2      370.11      358.65     61.32 o 
   6  14   2      268.54      260.95     60.19 o 
   8  14   2       54.78       -0.99     59.94 o 
  10  14   2       35.92       76.19     66.06 o 
  12  14   2       45.60       36.91     72.84 o 
 -11  15   2      200.93      332.12     69.31 o 
  -9  15   2       10.66        1.14     56.63 o 
  -7  15   2       73.51       37.47     53.56 o 
  -5  15   2       95.17       39.40     48.78 o 
  -3  15   2      316.73      280.62     54.85 o 
  -1  15   2       48.24       28.47     42.39 o 
   1  15   2      128.70       92.50     44.98 o 
   3  15   2      615.78      539.87     59.75 o 
   5  15   2      257.78      250.07     49.17 o 
   7  15   2      204.95      214.47     68.63 o 
   9  15   2       25.28       -2.47     66.02 o 
  11  15   2       85.85      100.40     78.19 o 
 -10  16   2      401.62      330.94     94.31 o 
  -8  16   2      193.42      259.09     76.33 o 
  -6  16   2       14.43        3.36     69.24 o 
  -4  16   2      383.46      420.04     62.93 o 
  -2  16   2      317.07      304.22     55.43 o 
   0  16   2       49.06       -4.86     45.07 o 
   2  16   2       19.23      -20.81     45.12 o 
   4  16   2       31.86       20.72     61.98 o 
   6  16   2      510.55      248.99     85.15 o 
   8  16   2      151.62      141.79     73.11 o 
  10  16   2       19.49       77.62     77.39 o 
  -9  17   2       61.09       87.86     74.63 o 
  -7  17   2      159.65      201.61     91.16 o 
  -5  17   2       61.74        2.34     54.83 o 
  -3  17   2      156.47       88.45     53.09 o 
  -1  17   2      162.46       87.55     52.21 o 
   1  17   2      777.89      745.71     84.90 o 
   3  17   2      103.24      127.98     67.65 o 
   5  17   2      224.91      236.30     74.02 o 
   7  17   2       17.83       -9.01     64.54 o 
   9  17   2       16.34      -68.17     84.08 o 
  -8  18   2        4.74     -105.41     70.27 o 
  -6  18   2      312.32      288.02     83.65 o 
  -4  18   2       46.18       63.75     68.78 o 
  -2  18   2      748.50      739.35    132.91 o 
   0  18   2      112.89      177.77     69.46 o 
   2  18   2        0.38      -93.02     70.22 o 
   4  18   2      106.91      191.19     95.96 o 
   6  18   2       30.15       79.55     69.92 o 
   8  18   2       86.27       99.72     80.34 o 
  -7  19   2       33.68      -28.40    139.04 o 
  -5  19   2       12.68       23.03     95.35 o 
  -3  19   2      198.29      223.36    102.10 o 
  -1  19   2      171.06      152.38     96.03 o 
   1  19   2      255.49      296.35     80.58 o 
   3  19   2      161.77      198.30     78.46 o 
   5  19   2      148.60      212.99    104.79 o 
  -4  20   2        9.08       18.22    100.82 o 
  -2  20   2        0.72      114.62    102.29 o 
   0  20   2       20.09        8.13     91.81 o 
   2  20   2        2.98      -73.51     89.66 o 
   4  20   2       20.62      -42.43     81.84 o 
 -17   1   3       71.65      -12.84     54.43 o 
 -15   1   3       11.73       -5.18     45.23 o 
 -13   1   3      139.81      134.78     40.39 o 
 -11   1   3       13.52       27.85     16.54 o 
  -9   1   3     1887.52     1666.22     41.47 o 
  -7   1   3      897.43      699.11     25.84 o 
  -5   1   3     1051.31      741.70     28.75 o 
  -3   1   3     2283.16     1176.44     39.25 o 
  -1   1   3     4156.83     1966.24     49.05 o 
   1   1   3     5331.76     2929.39     79.24 o 
   3   1   3    16157.77    12104.49    350.10 o 
   5   1   3     4188.45     2982.28    100.77 o 
   7   1   3       67.49       60.86     10.92 o 
   9   1   3     2007.77     1875.02     54.19 o 
  11   1   3      226.33      204.30     34.65 o 
  13   1   3      308.46      282.60     40.59 o 
  15   1   3      405.90      386.44     54.00 o 
  17   1   3      102.60       35.34     44.74 o 
 -18   2   3        0.54       19.75     50.18 o 
 -16   2   3       53.11       29.91     44.54 o 
 -14   2   3      742.75      871.05     70.27 o 
 -12   2   3      214.78      155.81     26.58 o 
 -10   2   3       82.99       79.14     16.80 o 
  -8   2   3      442.71      441.23     19.51 o 
  -6   2   3     3927.27     4856.99     87.21 o 
  -4   2   3   146060.20   175640.58   2878.81 o 
  -2   2   3    16723.03    19512.84    340.59 o 
   0   2   3   125269.27   137552.33   2278.98 o 
   2   2   3   173259.27   207342.17   3410.42 o 
   4   2   3    11995.00    13970.47    278.06 o 
   6   2   3     1591.33     1974.67     42.87 o 
   8   2   3     3836.83     4314.66     80.93 o 
  10   2   3       34.89       22.34     14.44 o 
  12   2   3     1500.78     1699.49     68.87 o 
  14   2   3       47.71       49.40     39.12 o 
  16   2   3       27.27       -4.13     43.83 o 
 -17   3   3       96.83       50.76     48.32 o 
 -15   3   3      212.37      129.16     43.26 o 
 -13   3   3      718.85      629.83     54.74 o 
 -11   3   3      164.52      135.72     18.90 o 
  -9   3   3      140.57      158.73     16.37 o 
  -7   3   3     1414.02     1241.59     34.73 o 
  -5   3   3     8214.37     7482.92    206.74 o 
  -3   3   3     2613.23     1704.40     56.26 o 
  -1   3   3     2043.80     1327.71     43.64 o 
   1   3   3     2748.06     1589.56     80.49 o 
   3   3   3      456.12      377.30     25.56 o 
   5   3   3     2568.79     2397.85     52.27 o 
   7   3   3     1241.15     1038.94     38.98 o 
   9   3   3       70.76       84.54     14.27 o 
  11   3   3     3168.17     3152.76     79.94 o 
  13   3   3      597.26      536.95     45.33 o 
  15   3   3       49.81       18.38     42.64 o 
  17   3   3       71.93      -30.90     45.78 o 
 -18   4   3      231.65      181.29     56.26 o 
 -16   4   3       49.43       83.02     44.82 o 
 -14   4   3      578.57      577.04     55.39 o 
 -12   4   3       66.53       36.31     32.55 o 
 -10   4   3      503.64      625.56     26.35 o 
  -8   4   3     3181.57     3943.24     76.18 o 
  -6   4   3     3001.37     4166.46     77.55 o 
  -4   4   3     1669.49     1967.52     42.35 o 
  -2   4   3    27865.67    31168.84    534.39 o 
   0   4   3    34040.85    38388.20    632.99 o 
   2   4   3    42356.51    49628.98    847.09 o 
   4   4   3    22900.44    29102.12    506.70 o 
   6   4   3    18840.30    21747.23    386.19 o 
   8   4   3     8415.48     9602.30    167.09 o 
  10   4   3     3862.19     4123.00    128.55 o 
  12   4   3        8.93      -30.08     30.94 o 
  14   4   3       19.49       15.75     39.54 o 
  16   4   3       22.58      -10.75     43.13 o 
 -17   5   3      210.62      147.71     52.25 o 
 -15   5   3       75.76       47.91     41.14 o 
 -13   5   3     1415.04     1209.77     70.06 o 
 -11   5   3     1229.24     1150.26     44.16 o 
  -9   5   3      104.81       75.88     16.58 o 
  -7   5   3      929.80      951.32     28.90 o 
  -5   5   3     3968.93     3968.87     98.41 o 
  -3   5   3     2655.63     2244.14     59.00 o 
  -1   5   3      448.77      366.23     23.95 o 
   1   5   3     2482.44     1729.11     58.48 o 
   3   5   3      818.27      651.20     20.34 o 
   5   5   3     3951.76     3652.17     76.88 o 
   7   5   3     1087.67      874.40     26.79 o 
   9   5   3      768.76      747.15     26.72 o 
  11   5   3      729.94      791.60     43.52 o 
  13   5   3      267.91      213.59     41.82 o 
  15   5   3       79.56       18.47     52.65 o 
  17   5   3      107.22       36.39     50.97 o 
 -16   6   3       22.69      -34.87     43.57 o 
 -14   6   3        6.47       35.73     56.32 o 
 -12   6   3      106.43      137.03     34.34 o 
 -10   6   3       50.52       31.67     18.62 o 
  -8   6   3     2460.08     2606.43     56.60 o 
  -6   6   3     1588.01     1582.40     42.97 o 
  -4   6   3     1143.96     1163.45     31.47 o 
  -2   6   3     7435.86     8697.57    161.03 o 
   0   6   3    10054.14    11443.10    208.77 o 
   2   6   3    14670.79    18079.32    301.81 o 
   4   6   3    22488.51    27097.73    450.06 o 
   6   6   3     1585.27     1646.77     41.05 o 
   8   6   3      195.62      213.85     17.63 o 
  10   6   3     2792.28     2720.54     71.49 o 
  12   6   3      310.36      390.33     39.50 o 
  14   6   3      236.75      285.19     81.66 o 
  16   6   3       58.73      -25.82     61.78 o 
 -17   7   3       81.93       -5.20     45.85 o 
 -15   7   3      341.88      329.24     58.37 o 
 -13   7   3       86.41       30.68     38.28 o 
 -11   7   3      433.02      370.61     36.28 o 
  -9   7   3      250.91      182.32     20.29 o 
  -7   7   3      105.26       90.15     17.45 o 
  -5   7   3     2791.71     2600.69     56.43 o 
  -3   7   3     6659.83     5729.72    132.61 o 
  -1   7   3     4373.01     3379.44     88.78 o 
   1   7   3     3419.98     3149.10     59.68 o 
   3   7   3     2436.59     2292.12     47.68 o 
   5   7   3     4994.51     4740.41    124.55 o 
   7   7   3      906.53      770.22     29.30 o 
   9   7   3     1979.12     1919.39     68.77 o 
  11   7   3     2231.04     2039.05     73.53 o 
  13   7   3       59.36       90.62     35.50 o 
  15   7   3      123.36       58.28     44.81 o 
 -16   8   3      145.19      172.60     59.33 o 
 -14   8   3       45.32       54.44     39.92 o 
 -12   8   3       98.52      114.56     33.61 o 
 -10   8   3      709.83      785.94     44.74 o 
  -8   8   3     1473.69     1574.23     45.73 o 
  -6   8   3      594.09      651.38     26.21 o 
  -4   8   3        8.83        5.44     12.68 o 
  -2   8   3       66.15       54.93     15.10 o 
   0   8   3      167.77      152.32     15.14 o 
   2   8   3      687.05      696.04     22.66 o 
   4   8   3     8824.41    10645.03    190.85 o 
   6   8   3     2169.41     2589.77     56.44 o 
   8   8   3      277.58      246.40     24.29 o 
  10   8   3       77.04       26.07     26.68 o 
  12   8   3      382.08      462.08     42.21 o 
  14   8   3        5.75       90.34     42.05 o 
  16   8   3      183.25      150.65     52.86 o 
 -15   9   3       85.94      130.31     59.45 o 
 -13   9   3      215.14      175.38     41.89 o 
 -11   9   3      272.20      281.97     36.54 o 
  -9   9   3      517.92      498.23     32.07 o 
  -7   9   3     2645.43     2229.93     61.09 o 
  -5   9   3      158.27      183.19     16.64 o 
  -3   9   3     2983.54     2499.49     75.18 o 
  -1   9   3     2920.49     2744.21     64.63 o 
   1   9   3      846.50      800.83     28.03 o 
   3   9   3       98.76       93.48     14.56 o 
   5   9   3       43.28       26.03     17.18 o 
   7   9   3     1271.55     1077.40     34.52 o 
   9   9   3      538.76      536.25     40.03 o 
  11   9   3      220.49      223.80     41.94 o 
  13   9   3      110.88      162.82     39.84 o 
  15   9   3       88.96      138.43     58.85 o 
 -16  10   3       56.18       87.79     66.36 o 
 -14  10   3      401.88      542.86     68.75 o 
 -12  10   3      179.50      233.34     36.66 o 
 -10  10   3      810.45     1005.18     64.78 o 
  -8  10   3      836.85      749.55     35.36 o 
  -6  10   3      405.52      454.16     28.06 o 
  -4  10   3     1173.70     1426.96     37.96 o 
  -2  10   3     1577.19     1821.39     47.58 o 
   0  10   3      787.21      951.76     34.25 o 
   2  10   3      817.39      923.73     28.39 o 
   4  10   3      200.01      210.63     19.09 o 
   6  10   3      225.56      259.22     23.95 o 
   8  10   3     2243.18     2533.12     79.02 o 
  10  10   3      974.93     1062.90     53.22 o 
  12  10   3       87.81       65.85     32.62 o 
  14  10   3       36.94      132.80     58.97 o 
 -15  11   3       43.96       90.58     68.04 o 
 -13  11   3      128.99      336.75    169.37 o 
 -11  11   3      119.88      119.41     39.68 o 
  -9  11   3      850.49      850.85     55.20 o 
  -7  11   3      485.80      440.27     56.37 o 
  -5  11   3      212.32      257.52     28.27 o 
  -3  11   3      385.17      312.66     25.01 o 
  -1  11   3      626.54      623.06     28.31 o 
   1  11   3       44.96       36.10     15.02 o 
   3  11   3     1250.32     1117.86     37.20 o 
   5  11   3     1422.85     1460.88     47.23 o 
   7  11   3     2027.96     1908.86     67.82 o 
   9  11   3      241.73      237.67     32.94 o 
  11  11   3       38.12       81.20     39.39 o 
  13  11   3      369.57      442.86     54.37 o 
  15  11   3      346.81      467.39     83.43 o 
 -14  12   3      310.30      196.80    158.53 o 
 -12  12   3       49.89      120.24     60.58 o 
 -10  12   3       27.65       48.42     46.83 o 
  -8  12   3     2967.27     2546.71    455.98 o 
  -6  12   3     8579.23     8548.59    191.71 o 
  -4  12   3      179.31      125.31     30.12 o 
  -2  12   3     2505.78     2465.59     70.35 o 
   0  12   3     1766.25     1645.10     75.61 o 
   2  12   3       57.70       27.29     25.82 o 
   4  12   3      564.39      563.75     41.26 o 
   6  12   3     2404.30     2548.79     80.58 o 
   8  12   3      473.88      440.24     44.59 o 
  10  12   3      751.95      956.58     65.01 o 
  12  12   3      903.17     1050.21     77.44 o 
  14  12   3        5.83       -6.91     71.29 o 
 -13  13   3       59.97      218.46     62.88 o 
 -11  13   3      303.66      271.51     47.54 o 
  -9  13   3       77.57       67.86     38.26 o 
  -7  13   3      941.60     1031.44     59.38 o 
  -5  13   3     2545.00     2250.06     86.04 o 
  -3  13   3      510.44      449.62     56.34 o 
  -1  13   3     1373.17     1239.51     74.01 o 
   1  13   3     2688.94     2103.15    214.12 o 
   3  13   3      595.41      641.61     44.20 o 
   5  13   3      527.96      590.45     47.18 o 
   7  13   3      204.41      148.86     50.28 o 
   9  13   3      473.68      444.64     76.69 o 
  11  13   3        2.22      -46.94     44.25 o 
  13  13   3       36.67      -21.85     50.95 o 
 -12  14   3      588.20      742.77     81.82 o 
 -10  14   3       20.08       22.57     40.66 o 
  -8  14   3      112.48      124.26     64.78 o 
  -6  14   3       45.05      102.22     52.99 o 
  -4  14   3       81.56       89.87     47.61 o 
  -2  14   3      168.00      122.48     46.38 o 
   0  14   3       97.36       83.75     42.60 o 
   2  14   3       21.21       21.55     41.04 o 
   4  14   3      115.14      131.85     48.32 o 
   6  14   3     1004.59     1390.98     83.53 o 
   8  14   3       72.21        5.04     61.83 o 
  10  14   3      181.43      203.23     71.60 o 
  12  14   3        9.23      -38.68    111.51 o 
 -11  15   3      357.89      538.44     74.83 o 
  -9  15   3      230.81      276.88     62.93 o 
  -7  15   3       45.45       55.77     54.61 o 
  -5  15   3      123.32       88.09     50.52 o 
  -3  15   3      563.71      481.18     60.22 o 
  -1  15   3      579.94      486.84     56.06 o 
   1  15   3      410.26      357.51     52.99 o 
   3  15   3      277.31      336.59     62.56 o 
   5  15   3       25.86       25.46     75.64 o 
   7  15   3      191.25      136.03     68.07 o 
   9  15   3       50.00       75.96     68.09 o 
  11  15   3       12.35       50.86     74.72 o 
 -10  16   3      122.85      252.53     66.49 o 
  -8  16   3       58.62      -12.87     66.75 o 
  -6  16   3      136.27       78.95     55.16 o 
  -4  16   3      263.31      307.16     59.78 o 
  -2  16   3     1217.84     1275.48     82.26 o 
   0  16   3      260.82      189.08     50.74 o 
   2  16   3       50.09       81.59     60.01 o 
   4  16   3      492.75      447.73     99.87 o 
   6  16   3      180.90      214.68     70.72 o 
   8  16   3       40.41       28.89     68.22 o 
  10  16   3       73.26      105.83     87.44 o 
  -9  17   3       83.90      117.21     74.93 o 
  -7  17   3       61.24      163.04     63.41 o 
  -5  17   3      178.85      181.32     62.12 o 
  -3  17   3       13.37       20.31     52.27 o 
  -1  17   3      179.87      183.01     95.93 o 
   1  17   3      302.23      262.03     72.23 o 
   3  17   3      116.58      147.55     70.68 o 
   5  17   3       86.65       45.58    114.87 o 
   7  17   3       11.52      -63.08     81.63 o 
   9  17   3      138.83       76.96     93.31 o 
  -8  18   3       18.91      -39.69    101.15 o 
  -6  18   3       68.78        7.98     72.95 o 
  -4  18   3      308.89      256.49     75.87 o 
  -2  18   3       97.14       83.62     63.20 o 
   0  18   3      200.88      159.30     68.29 o 
   2  18   3      287.72      375.75     79.28 o 
   4  18   3       25.23       38.16     67.99 o 
   6  18   3        2.89        2.54     56.92 o 
   8  18   3      332.76      531.65     98.55 o 
  -7  19   3       70.89      172.49    151.88 o 
  -5  19   3      190.83      159.83    254.46 o 
  -3  19   3       72.21        2.15     89.90 o 
  -1  19   3       27.84       86.91     70.57 o 
   1  19   3      234.54      260.18     79.28 o 
   3  19   3      176.01      222.22     81.51 o 
   5  19   3       57.83      205.56    100.37 o 
  -4  20   3       70.54      -33.60     98.59 o 
  -2  20   3       66.89        4.92     98.88 o 
   0  20   3       23.30       26.78     94.81 o 
   2  20   3       24.16       19.61     79.33 o 
 -18   0   4      115.73      149.74     75.86 o 
 -16   0   4       11.03       96.76     65.47 o 
 -14   0   4     4621.33     4621.17    217.18 o 
 -12   0   4     1091.62     1232.99     59.70 o 
 -10   0   4     1197.52     1204.75     50.85 o 
  -8   0   4    22621.34    25219.27    594.06 o 
  -6   0   4    17148.62    20983.30    521.69 o 
  -4   0   4   611929.00   733074.06  22633.94 o 
  -2   0   4    60933.15    70890.17   1781.81 o 
   0   0   4     1179.57     1647.30     46.01 o 
   2   0   4     4173.09     5413.25    170.61 o 
   4   0   4    37769.04    46273.09   1233.63 o 
   6   0   4      224.21      198.34     16.99 o 
   8   0   4      231.87      229.70     24.45 o 
  10   0   4     1119.64     1271.03     51.56 o 
  12   0   4     4366.56     4294.26    222.44 o 
  14   0   4       38.88        7.52     62.80 o 
  16   0   4       23.09      -84.87     56.58 o 
 -17   1   4      119.65       92.89     48.31 o 
 -15   1   4       59.21       64.38     43.53 o 
 -13   1   4       45.59       58.12     37.76 o 
 -11   1   4      257.49      229.08     20.67 o 
  -9   1   4     1875.52     1610.20     40.50 o 
  -7   1   4       10.59      -13.10     11.98 o 
  -5   1   4      921.64      744.72     39.07 o 
  -3   1   4     4258.73     2636.01     68.45 o 
  -1   1   4     2011.22     1034.59     22.02 o 
   1   1   4    18376.82    11783.11    224.05 o 
   3   1   4     8844.09     6186.70    190.59 o 
   5   1   4    10620.75     8927.13    216.21 o 
   7   1   4     1352.21     1233.17     40.45 o 
   9   1   4      625.07      584.80     25.62 o 
  11   1   4     1656.66     1786.16     70.59 o 
  13   1   4      376.48      349.02     43.23 o 
  15   1   4      154.70      226.01     49.36 o 
  17   1   4       85.72      107.16     50.62 o 
 -18   2   4        3.93      -65.35     43.57 o 
 -16   2   4      151.29      176.93     49.19 o 
 -14   2   4        0.66       31.92     38.06 o 
 -12   2   4       42.04       50.44     19.56 o 
 -10   2   4      809.77      777.87     28.21 o 
  -8   2   4      324.73      380.20     18.73 o 
  -6   2   4      317.75      260.45     13.14 o 
  -4   2   4    35864.51    40550.36    694.33 o 
  -2   2   4     4857.90     6005.55    102.80 o 
   0   2   4     1536.66     1802.53     37.46 o 
   2   2   4     3599.19     3828.70     67.49 o 
   4   2   4    47327.87    57124.38   1264.46 o 
   6   2   4       91.65       97.19     11.36 o 
   8   2   4     3029.82     3666.40     85.79 o 
  10   2   4      289.58      286.69     24.56 o 
  12   2   4      400.70      352.15     42.07 o 
  14   2   4       92.45       72.73     42.41 o 
  16   2   4        6.30        9.05     47.01 o 
 -17   3   4      104.00       13.73     46.69 o 
 -15   3   4      225.82      175.63     45.01 o 
 -13   3   4      301.92      263.42     33.10 o 
 -11   3   4      162.39      115.41     18.61 o 
  -9   3   4       19.54       -6.18     13.36 o 
  -7   3   4      347.29      305.23     17.61 o 
  -5   3   4     4035.06     3016.96    124.66 o 
  -3   3   4     7609.82     4715.26    117.30 o 
  -1   3   4     1673.88     1341.06     57.15 o 
   1   3   4      305.79      311.13     24.41 o 
   3   3   4     7845.96     5811.00    133.25 o 
   5   3   4      468.48      493.72     39.52 o 
   7   3   4      296.00      265.17     14.25 o 
   9   3   4      442.70      442.81     23.48 o 
  11   3   4     3223.81     3102.81     85.57 o 
  13   3   4      114.55       94.72     36.23 o 
  15   3   4      175.67      130.90     47.73 o 
  17   3   4      156.66      106.91     52.38 o 
 -18   4   4      140.74      147.55     59.34 o 
 -16   4   4       33.91       32.44     43.60 o 
 -14   4   4       21.14       14.84     37.91 o 
 -12   4   4      541.33      570.16     38.34 o 
 -10   4   4     3568.95     3809.99     76.98 o 
  -8   4   4     3306.31     3114.54     66.43 o 
  -6   4   4      415.43      516.60     21.90 o 
  -4   4   4     9398.38    11746.97    209.05 o 
  -2   4   4     1334.13     1449.54     32.03 o 
   0   4   4     1344.54     1856.26     36.61 o 
   2   4   4     7533.23     9098.98    154.04 o 
   4   4   4     2870.44     3830.38     70.08 o 
   6   4   4       96.15       93.28     12.61 o 
   8   4   4       30.55       36.86     11.34 o 
  10   4   4      147.24      190.04     25.00 o 
  12   4   4       35.61       56.12     40.11 o 
  14   4   4       10.41      -30.32     37.60 o 
  16   4   4        2.46       -1.85     42.36 o 
 -17   5   4      115.89      155.38     51.17 o 
 -15   5   4       64.29       45.20     41.63 o 
 -13   5   4     1944.12     1914.34     86.23 o 
 -11   5   4     1088.71     1076.70     36.12 o 
  -9   5   4      321.21      279.44     21.19 o 
  -7   5   4      292.81      251.74     17.52 o 
  -5   5   4     4538.96     4184.60    121.30 o 
  -3   5   4      455.92      385.53     15.33 o 
  -1   5   4      233.55      219.24     14.31 o 
   1   5   4      507.80      479.70     27.55 o 
   3   5   4     2294.05     1899.75     57.36 o 
   5   5   4     2094.94     1985.44     76.34 o 
   7   5   4      598.22      556.78     21.14 o 
   9   5   4      644.27      624.71     32.38 o 
  11   5   4      339.31      400.06     32.02 o 
  13   5   4      592.49      493.09     42.98 o 
  15   5   4       45.75       72.52     41.66 o 
  17   5   4       10.78       24.34     48.59 o 
 -16   6   4       20.59       31.98     43.72 o 
 -14   6   4      741.55      771.24     63.83 o 
 -12   6   4      256.88      255.94     41.86 o 
 -10   6   4      895.29      929.38     35.38 o 
  -8   6   4       98.23       87.22     17.02 o 
  -6   6   4      420.45      420.74     19.44 o 
  -4   6   4     6994.58     8412.54    146.16 o 
  -2   6   4    19949.67    22332.84    400.37 o 
   0   6   4        9.88       -9.50     10.60 o 
   2   6   4      157.79      166.55     12.68 o 
   4   6   4    14970.13    16933.44    284.38 o 
   6   6   4       81.34       71.69     13.55 o 
   8   6   4     6374.61     6830.00    124.12 o 
  10   6   4        0.81      -16.21     21.58 o 
  12   6   4       41.16       25.62     39.65 o 
  14   6   4       99.62      122.00     51.81 o 
  16   6   4        8.00      -58.29     56.98 o 
 -17   7   4       71.44      111.72     50.02 o 
 -15   7   4      376.44      338.55     50.55 o 
 -13   7   4      340.32      211.56     48.59 o 
 -11   7   4       66.08       47.21     28.29 o 
  -9   7   4      529.07      500.79     26.19 o 
  -7   7   4       74.00       32.61     14.66 o 
  -5   7   4     2584.43     2158.60     55.97 o 
  -3   7   4     6093.12     5542.94    113.22 o 
  -1   7   4     5754.20     5281.05    138.64 o 
   1   7   4     1213.35     1035.61     42.20 o 
   3   7   4     1242.48     1107.87     40.28 o 
   5   7   4     9357.98     9298.65    172.32 o 
   7   7   4     3504.45     3233.18     69.84 o 
   9   7   4      383.50      432.95     29.28 o 
  11   7   4     1119.84     1134.96     54.89 o 
  13   7   4      168.40      120.71     37.47 o 
  15   7   4       35.70       59.96     46.18 o 
 -16   8   4      109.38      114.45     47.74 o 
 -14   8   4       22.72       61.47     40.39 o 
 -12   8   4      315.70      299.67     46.67 o 
 -10   8   4       22.53       26.59     24.56 o 
  -8   8   4       94.81       66.04     18.22 o 
  -6   8   4    11194.12    12815.41    233.17 o 
  -4   8   4      796.50      972.98     27.84 o 
  -2   8   4     1737.96     1842.43     45.06 o 
   0   8   4       54.80       60.93     14.15 o 
   2   8   4      113.23      103.81     12.89 o 
   4   8   4      417.53      458.79     21.02 o 
   6   8   4       29.99       36.44     15.88 o 
   8   8   4      713.21      833.35     40.18 o 
  10   8   4      287.41      330.82     42.63 o 
  12   8   4       28.83       47.98     32.70 o 
  14   8   4       35.81       59.09     42.20 o 
  16   8   4      133.04      220.36     82.56 o 
 -15   9   4       16.40       37.91     54.69 o 
 -13   9   4      112.72       71.46     39.55 o 
 -11   9   4       29.60       32.97     28.52 o 
  -9   9   4     1545.41     1472.61     58.11 o 
  -7   9   4     1613.09     1608.74     63.05 o 
  -5   9   4      708.86      683.98     30.58 o 
  -3   9   4      527.09      521.85     25.47 o 
  -1   9   4      948.77      962.91     31.04 o 
   1   9   4      314.43      304.85     15.85 o 
   3   9   4      721.30      696.37     24.59 o 
   5   9   4     1862.49     1818.65     44.82 o 
   7   9   4      791.28      688.27     28.51 o 
   9   9   4      472.17      420.78     38.14 o 
  11   9   4      236.03      218.07     32.55 o 
  13   9   4      225.78      226.11     48.40 o 
  15   9   4        8.37      146.32     48.05 o 
 -16  10   4        8.45       16.23    119.20 o 
 -14  10   4       24.83       48.47     52.89 o 
 -12  10   4      136.64       92.90     56.01 o 
 -10  10   4      330.76      375.59     40.93 o 
  -8  10   4      340.30      436.65     50.89 o 
  -6  10   4     2087.13     1960.87     70.38 o 
  -4  10   4       56.73       44.14     19.40 o 
  -2  10   4     1340.64     1545.00     46.94 o 
   0  10   4     3811.11     4050.61     84.99 o 
   2  10   4       13.65       12.50     12.72 o 
   4  10   4     6708.41     7067.48    133.19 o 
   6  10   4      467.78      521.59     28.77 o 
   8  10   4       33.13       43.37     28.82 o 
  10  10   4      436.63      519.45     41.38 o 
  12  10   4      499.84      559.07     52.23 o 
  14  10   4      261.91      328.21     50.76 o 
 -15  11   4      133.28      206.35     97.52 o 
 -13  11   4      103.08      105.54     60.95 o 
 -11  11   4      682.96      736.97     54.72 o 
  -9  11   4       95.56      104.97     40.17 o 
  -7  11   4     2359.79     2027.49     71.48 o 
  -5  11   4       40.92       28.56     24.12 o 
  -3  11   4      112.54      105.45     19.98 o 
  -1  11   4      258.25      278.05     22.60 o 
   1  11   4      629.93      520.71     26.25 o 
   3  11   4      252.42      243.52     20.75 o 
   5  11   4      193.69      189.09     23.31 o 
   7  11   4     2978.83     2755.29     82.98 o 
   9  11   4      984.37     1211.57     54.85 o 
  11  11   4      146.86      181.51     46.02 o 
  13  11   4      212.44      288.34     57.02 o 
 -14  12   4       21.77       15.33     49.15 o 
 -12  12   4       83.84      238.24     63.82 o 
 -10  12   4      129.48      155.25     41.32 o 
  -8  12   4     1980.39     1730.31     70.68 o 
  -6  12   4      726.49      750.49     41.98 o 
  -4  12   4     1306.21     1303.47     56.29 o 
  -2  12   4      309.50      354.49     32.36 o 
   0  12   4      272.66      257.86     27.36 o 
   2  12   4      430.78      406.41     29.28 o 
   4  12   4     1674.23     1617.95     63.28 o 
   6  12   4      232.82      158.56     38.26 o 
   8  12   4      607.09      654.85     50.12 o 
  10  12   4       28.30       60.80     43.24 o 
  12  12   4      718.89      852.41     86.13 o 
  14  12   4        3.27       41.94     78.06 o 
 -13  13   4       17.66       83.32     58.59 o 
 -11  13   4     1041.87     1052.26     66.18 o 
  -9  13   4      535.94      559.82    116.29 o 
  -7  13   4     1014.33     1086.48     60.30 o 
  -5  13   4     2778.01     2404.54     88.56 o 
  -3  13   4     2623.09     2356.15     84.63 o 
  -1  13   4      339.54      326.81     49.93 o 
   1  13   4     5287.85     4160.79    612.91 o 
   3  13   4     3673.90     3603.35    106.86 o 
   5  13   4      150.36      178.39     32.87 o 
   7  13   4      241.86      245.93     66.70 o 
   9  13   4      447.68      435.81     77.48 o 
  11  13   4       88.69      136.83     69.79 o 
  13  13   4       82.60      144.62     66.01 o 
 -12  14   4       33.85       70.27    107.10 o 
 -10  14   4      217.89      150.20     41.40 o 
  -8  14   4      127.47      111.93     44.58 o 
  -6  14   4     2727.88     2566.19    116.43 o 
  -4  14   4        5.88      -20.32     45.68 o 
  -2  14   4     6287.00     6319.57    212.25 o 
   0  14   4     2448.40     2044.47    267.88 o 
   2  14   4      568.00      586.14     55.00 o 
   4  14   4     1683.38     1658.93     88.65 o 
   6  14   4      275.23      319.38     70.04 o 
   8  14   4       63.63       96.09     65.22 o 
  10  14   4      257.09      308.28     79.50 o 
  12  14   4        0.45       14.03     92.26 o 
 -11  15   4       64.27      100.66     59.50 o 
  -9  15   4       23.56       89.73     60.02 o 
  -7  15   4        3.95      -43.60    100.11 o 
  -5  15   4      169.56      182.30     54.34 o 
  -3  15   4      680.98      536.48     61.48 o 
  -1  15   4      337.04      265.88     49.39 o 
   1  15   4     1022.58      808.89    101.91 o 
   3  15   4       72.18       69.78     58.00 o 
   5  15   4        7.13     -100.03     72.21 o 
   7  15   4       96.10      107.31     67.84 o 
   9  15   4       93.47       61.08     69.77 o 
  11  15   4       88.66       76.44     75.67 o 
 -10  16   4       82.54      183.70     66.34 o 
  -8  16   4      251.87      275.36     74.20 o 
  -6  16   4       92.27       63.74     54.88 o 
  -4  16   4     1152.59     1149.22     83.89 o 
  -2  16   4       33.86       44.21     47.06 o 
   0  16   4     1057.63     1171.56     95.73 o 
   2  16   4      288.51      265.75     86.08 o 
   4  16   4       24.50        9.68     61.74 o 
   6  16   4       86.63      188.21     69.71 o 
   8  16   4       18.45       34.14     69.41 o 
  10  16   4      124.82      282.02     84.91 o 
  -9  17   4      158.53       96.88     65.66 o 
  -7  17   4       79.41       46.64     69.68 o 
  -5  17   4      198.67      157.95     60.95 o 
  -3  17   4      175.78       69.77     81.84 o 
  -1  17   4       25.48       -0.92     59.33 o 
   1  17   4      403.18      382.15     76.03 o 
   3  17   4      510.35      355.74     98.43 o 
   5  17   4       41.79      128.43     67.09 o 
   7  17   4       62.92       90.78     72.51 o 
   9  17   4      103.15       95.25     81.94 o 
  -8  18   4       16.64      -42.54    125.61 o 
  -6  18   4      101.41      149.55     79.13 o 
  -4  18   4       54.87      -47.40     63.50 o 
  -2  18   4       91.96       57.74     61.34 o 
   0  18   4       51.17       68.12     65.54 o 
   2  18   4      686.37      748.94     91.37 o 
   4  18   4       10.65       39.34    118.21 o 
   6  18   4       93.93      146.60     82.20 o 
   8  18   4       46.11      -30.88     76.29 o 
  -7  19   4       93.92      212.55    106.84 o 
  -5  19   4       56.22       67.75    113.06 o 
  -3  19   4      278.31      252.99     88.99 o 
  -1  19   4       66.42      113.91     72.38 o 
   1  19   4       21.26       43.96     68.60 o 
   3  19   4        7.30       40.14     73.90 o 
   5  19   4        0.62       71.92     92.58 o 
  -4  20   4       66.34      105.85    106.80 o 
  -2  20   4      188.34      198.10    168.65 o 
   0  20   4        0.10      -70.71     73.19 o 
   2  20   4        2.03      -82.96     73.49 o 
 -17   1   5       54.35       61.00     46.65 o 
 -15   1   5       29.15        0.63     41.23 o 
 -13   1   5       80.42       80.37     26.37 o 
 -11   1   5      300.64      294.59     22.81 o 
  -9   1   5      982.17      859.80     29.10 o 
  -7   1   5       18.42       19.00     11.36 o 
  -5   1   5      381.37      261.07     16.27 o 
  -3   1   5      913.57      601.75     35.65 o 
  -1   1   5      313.35      243.95     15.16 o 
   1   1   5    16842.64    11582.69    309.05 o 
   3   1   5     1209.59      963.55     81.76 o 
   5   1   5     4798.47     4064.72    180.43 o 
   7   1   5     2503.15     2412.26     79.26 o 
   9   1   5      211.95      215.30     15.63 o 
  11   1   5     2442.08     2246.74     79.57 o 
  13   1   5      495.19      363.57     43.90 o 
  15   1   5      222.09      177.68     55.17 o 
  17   1   5       36.54        0.19     48.67 o 
 -18   2   5       77.07       50.61     49.59 o 
 -16   2   5       40.33        5.85     41.85 o 
 -14   2   5      142.79      131.44     43.64 o 
 -12   2   5      522.67      529.75     29.56 o 
 -10   2   5       47.69       55.75     16.25 o 
  -8   2   5    13939.72    16454.21    277.72 o 
  -6   2   5       90.33      123.79     11.75 o 
  -4   2   5    43819.68    53804.01    933.58 o 
  -2   2   5     1344.67     1390.51     28.90 o 
   0   2   5     8181.28     8404.02    149.20 o 
   2   2   5   174203.92   204545.11   3360.36 o 
   4   2   5    48148.68    60803.36   1456.93 o 
   6   2   5     4217.00     4990.79    107.83 o 
   8   2   5       84.04      100.95     19.80 o 
  10   2   5      559.67      737.33     34.42 o 
  12   2   5      167.31       99.64     35.32 o 
  14   2   5      394.39      393.12     47.47 o 
  16   2   5        2.86      -40.61     40.93 o 
 -17   3   5      115.56       41.64     54.41 o 
 -15   3   5      188.00      173.93     47.12 o 
 -13   3   5      412.80      398.02     34.94 o 
 -11   3   5       37.98       -7.43     15.80 o 
  -9   3   5       37.39       29.86     13.94 o 
  -7   3   5      305.04      246.85     15.30 o 
  -5   3   5     1195.09      813.31     42.95 o 
  -3   3   5    15373.92    10263.69    269.60 o 
  -1   3   5      457.05      424.94     21.41 o 
   1   3   5     8206.12     6064.03    196.11 o 
   3   3   5     7043.16     5921.51    151.00 o 
   5   3   5     5024.30     4892.85    156.89 o 
   7   3   5     1895.26     1491.33     42.89 o 
   9   3   5      689.77      686.87     32.13 o 
  11   3   5     1964.38     2133.43     83.71 o 
  13   3   5       13.51       37.72     35.75 o 
  15   3   5       86.72       65.91     42.37 o 
  17   3   5      191.17       45.06     49.73 o 
 -18   4   5       49.33       65.86     51.77 o 
 -16   4   5      523.82      413.46     56.71 o 
 -14   4   5      396.52      398.93     60.75 o 
 -12   4   5        4.18       -7.33     24.75 o 
 -10   4   5       18.67       30.29     15.91 o 
  -8   4   5      145.99      127.91     14.94 o 
  -6   4   5      362.88      404.58     17.96 o 
  -4   4   5     1130.00     1190.35     36.77 o 
  -2   4   5    21119.59    25565.59    453.56 o 
   0   4   5      121.85      153.41     10.93 o 
   2   4   5     3804.29     4574.00     80.78 o 
   4   4   5    33116.33    42613.79    738.27 o 
   6   4   5     5253.53     6269.02    126.33 o 
   8   4   5      979.59     1205.69     40.75 o 
  10   4   5      203.67      213.68     25.86 o 
  12   4   5      679.50      820.73     58.78 o 
  14   4   5       23.57      -37.87     33.90 o 
  16   4   5        2.33       19.79     46.60 o 
 -17   5   5       54.48      118.82     49.88 o 
 -15   5   5       14.39        5.38     41.49 o 
 -13   5   5      634.75      533.83     52.17 o 
 -11   5   5      715.72      590.34     27.78 o 
  -9   5   5       61.61       53.73     15.97 o 
  -7   5   5       64.56       50.14     14.05 o 
  -5   5   5     2531.34     1908.26     71.43 o 
  -3   5   5     1116.29     1041.99     39.03 o 
  -1   5   5      456.56      421.55     20.05 o 
   1   5   5      294.52      277.61     14.36 o 
   3   5   5    12243.10    10505.35    219.50 o 
   5   5   5    12280.53    11165.27    191.50 o 
   7   5   5     1880.17     1902.88     42.84 o 
   9   5   5      671.27      571.80     31.37 o 
  11   5   5      811.31      750.81     50.04 o 
  13   5   5      156.87       83.77     36.20 o 
  15   5   5       32.53      -23.15     40.14 o 
  17   5   5       77.14      -10.58     41.02 o 
 -16   6   5        8.53       23.84     44.00 o 
 -14   6   5      176.07      217.93     46.21 o 
 -12   6   5        7.76      -21.76     33.20 o 
 -10   6   5      987.16     1149.97     36.95 o 
  -8   6   5      459.43      579.99     24.47 o 
  -6   6   5      136.97      153.59     15.60 o 
  -4   6   5      761.79      899.69     25.94 o 
  -2   6   5     1812.27     1808.33     45.03 o 
   0   6   5      219.84      297.80     15.86 o 
   2   6   5     6043.33     7126.10    128.66 o 
   4   6   5     1077.29     1316.41     32.72 o 
   6   6   5      643.43      715.91     24.52 o 
   8   6   5     1693.22     1740.99     42.18 o 
  10   6   5      402.97      384.74     30.64 o 
  12   6   5      237.22      193.83     38.60 o 
  14   6   5      338.29      270.33     48.44 o 
  16   6   5       47.75       77.06     48.91 o 
 -17   7   5      148.68      143.30     53.71 o 
 -15   7   5      183.17      169.64     46.97 o 
 -13   7   5      420.23      384.08     49.41 o 
 -11   7   5      733.16      736.29     43.54 o 
  -9   7   5      548.19      544.51     27.71 o 
  -7   7   5      321.59      278.75     20.31 o 
  -5   7   5     3133.50     2729.44     61.77 o 
  -3   7   5     2660.12     2548.78     73.86 o 
  -1   7   5     9792.32     9073.28    168.54 o 
   1   7   5     1182.80      960.03     27.84 o 
   3   7   5       23.68       16.34     11.61 o 
   5   7   5     7355.04     6740.84    128.16 o 
   7   7   5     2521.16     2338.23     52.13 o 
   9   7   5      708.95      637.47     37.25 o 
  11   7   5       94.88      117.25     33.25 o 
  13   7   5      265.95      398.12     44.11 o 
  15   7   5      175.07      149.48     47.84 o 
 -16   8   5      176.71      110.52     52.67 o 
 -14   8   5       30.95        2.35     52.90 o 
 -12   8   5      393.86      262.92     41.85 o 
 -10   8   5     2300.65     2355.64     64.08 o 
  -8   8   5        4.41      -20.95     16.17 o 
  -6   8   5       79.31       81.65     16.44 o 
  -4   8   5      341.89      384.98     18.92 o 
  -2   8   5     8033.54     8894.55    167.52 o 
   0   8   5     4128.51     5034.39     99.48 o 
   2   8   5      518.12      656.70     22.51 o 
   4   8   5     6491.97     6866.20    123.12 o 
   6   8   5     1611.21     1574.80     40.60 o 
   8   8   5      264.73      340.64     28.45 o 
  10   8   5     2101.27     2075.18     83.19 o 
  12   8   5        3.30       27.25     36.28 o 
  14   8   5     1186.51     1233.87     68.64 o 
  16   8   5      207.91      322.43     55.48 o 
 -15   9   5       30.80       64.47     81.37 o 
 -13   9   5      163.94      166.29     42.56 o 
 -11   9   5      606.93      529.33     39.81 o 
  -9   9   5     3341.35     3260.99     87.54 o 
  -7   9   5      332.54      318.38     25.77 o 
  -5   9   5     1216.29     1057.16     35.29 o 
  -3   9   5      187.76      160.91     19.57 o 
  -1   9   5      743.57      805.37     29.21 o 
   1   9   5      198.85      190.60     13.99 o 
   3   9   5     2209.47     2105.28     47.16 o 
   5   9   5     1746.64     1598.04     41.45 o 
   7   9   5      519.97      570.82     34.88 o 
   9   9   5      265.01      240.93     34.32 o 
  11   9   5      148.28       89.51     46.79 o 
  13   9   5      314.59      306.10     55.61 o 
  15   9   5      152.25      155.21     54.59 o 
 -16  10   5       16.54       14.15     56.22 o 
 -14  10   5       18.44       20.25     53.31 o 
 -12  10   5      354.61      457.02     62.45 o 
 -10  10   5      321.23      209.70     76.14 o 
  -8  10   5     1297.55     1336.66     92.51 o 
  -6  10   5      103.49      119.74     26.06 o 
  -4  10   5     1243.39     1155.82     42.51 o 
  -2  10   5      542.67      523.04     26.28 o 
   0  10   5      171.23      188.90     19.07 o 
   2  10   5       58.78       63.25     13.95 o 
   4  10   5      130.42      189.22     18.74 o 
   6  10   5      192.21      229.24     23.84 o 
   8  10   5      174.41      196.76     31.83 o 
  10  10   5      369.81      397.61     60.93 o 
  12  10   5       60.80       90.73     35.46 o 
  14  10   5       14.09      -60.75     63.76 o 
 -15  11   5      112.56      112.08    128.60 o 
 -13  11   5        6.54       89.53     53.20 o 
 -11  11   5      265.05      270.73     44.58 o 
  -9  11   5      572.98      600.71     78.86 o 
  -7  11   5      261.13      236.60     33.91 o 
  -5  11   5      353.64      368.89     33.31 o 
  -3  11   5      206.45      188.00     23.27 o 
  -1  11   5      451.05      502.44     26.59 o 
   1  11   5      825.14      641.99     28.64 o 
   3  11   5      432.77      440.14     24.61 o 
   5  11   5     1559.34     1488.72     56.75 o 
   7  11   5      921.94      909.42     53.57 o 
   9  11   5      672.00      627.81     42.93 o 
  11  11   5      115.49      122.85     37.63 o 
  13  11   5       74.97      170.48     54.43 o 
 -14  12   5      283.87      353.21    106.58 o 
 -12  12   5      363.12      520.74     98.35 o 
 -10  12   5      449.83      552.55     55.03 o 
  -8  12   5      263.47      356.38     47.31 o 
  -6  12   5      523.09      631.71     51.64 o 
  -4  12   5      949.40     1073.99     61.70 o 
  -2  12   5      717.08      675.04     59.09 o 
   0  12   5      500.90      470.12     29.71 o 
   2  12   5     1595.18     1610.81     53.12 o 
   4  12   5      293.07      242.72     28.85 o 
   6  12   5     5631.96     5847.83    165.56 o 
   8  12   5      507.54      572.03     54.73 o 
  10  12   5       45.15       85.85     44.89 o 
  12  12   5       55.50      -23.97     52.80 o 
  14  12   5        7.91      -56.50     76.80 o 
 -13  13   5       12.45       40.86     57.92 o 
 -11  13   5      295.67      475.32     60.29 o 
  -9  13   5      713.36      787.22     56.77 o 
  -7  13   5     1492.25     1578.46     78.87 o 
  -5  13   5     1159.53     1125.23     59.62 o 
  -3  13   5     1420.52     1335.83     68.34 o 
  -1  13   5      581.95      523.28     56.90 o 
   1  13   5      740.65      715.29     58.43 o 
   3  13   5     3038.32     2596.97     85.21 o 
   5  13   5      674.45      710.24     76.34 o 
   7  13   5       66.89       70.98     59.69 o 
   9  13   5      990.99     1018.64     97.28 o 
  11  13   5      198.54      294.22     78.49 o 
  13  13   5       79.85      254.24     81.88 o 
 -12  14   5       23.20      132.41     59.67 o 
 -10  14   5      595.14      660.10     57.78 o 
  -8  14   5      506.63      571.73     51.86 o 
  -6  14   5     1548.31     1673.85     94.33 o 
  -4  14   5      845.75     1029.57     75.42 o 
  -2  14   5      363.10      318.76     50.01 o 
   0  14   5      337.75      379.19     58.82 o 
   2  14   5       57.31       22.46     39.57 o 
   4  14   5     2495.63     2338.44    244.13 o 
   6  14   5      752.00      562.50     78.19 o 
   8  14   5       62.96      191.03     68.93 o 
  10  14   5      165.47      213.98     75.27 o 
  12  14   5       16.47      -41.44     74.94 o 
 -11  15   5       67.52      115.30     69.25 o 
  -9  15   5       77.07      -17.28     53.92 o 
  -7  15   5       24.66      -20.58     52.88 o 
  -5  15   5      156.28      180.56     54.59 o 
  -3  15   5     1039.36     1140.63     77.90 o 
  -1  15   5      345.12      283.35     49.62 o 
   1  15   5       29.98       57.11     50.12 o 
   3  15   5      308.62      236.57     65.08 o 
   5  15   5       71.86       36.24     64.13 o 
   7  15   5       29.13      102.68     66.40 o 
   9  15   5       54.37      -26.23     78.03 o 
  11  15   5      112.69       77.02     78.84 o 
 -10  16   5       44.67       71.27     73.28 o 
  -8  16   5        1.49       46.85     58.29 o 
  -6  16   5      114.82      205.50     58.45 o 
  -4  16   5      327.81      396.62     62.88 o 
  -2  16   5      442.12      539.32     73.52 o 
   0  16   5      729.36      812.22     92.38 o 
   2  16   5      603.32      514.50     73.51 o 
   4  16   5       23.66       73.89     79.45 o 
   6  16   5        4.81       54.49     66.29 o 
   8  16   5       56.86       64.93     69.87 o 
  10  16   5      158.15      166.01     89.49 o 
  -9  17   5      315.69      284.68     70.60 o 
  -7  17   5      187.18      238.96     64.96 o 
  -5  17   5      149.35      158.82     72.73 o 
  -3  17   5      234.53      284.59     70.83 o 
  -1  17   5      456.55      396.90     81.51 o 
   1  17   5      735.19      585.85     79.74 o 
   3  17   5       82.28      -13.18     71.64 o 
   5  17   5       63.37       88.90     67.10 o 
   7  17   5      185.51      147.23     76.23 o 
   9  17   5        4.49      105.09     79.05 o 
  -8  18   5        5.39       -3.11     94.17 o 
  -6  18   5      114.24       87.59     74.19 o 
  -4  18   5      398.18      479.62     83.79 o 
  -2  18   5      105.15      140.27     68.20 o 
   0  18   5      126.28      102.17     67.91 o 
   2  18   5      196.15      202.50     66.70 o 
   4  18   5       56.97       26.20     86.26 o 
   6  18   5       27.96       29.24     74.38 o 
   8  18   5       58.67       40.42     77.88 o 
  -7  19   5      139.89       55.66    100.20 o 
  -5  19   5       33.74       -9.24     73.70 o 
  -3  19   5      251.17      248.46     75.16 o 
  -1  19   5      321.43      208.68     82.40 o 
   1  19   5       32.43      -42.62     67.72 o 
   3  19   5       77.54      100.24     71.82 o 
   5  19   5       31.35      109.14     80.56 o 
  -4  20   5       10.52       -6.26    100.92 o 
  -2  20   5      290.15      468.34     92.36 o 
   0  20   5        7.05      -46.53     73.53 o 
   2  20   5        7.61       10.88     77.48 o 
 -18   0   6        1.71      -41.54     63.77 o 
 -16   0   6      346.50      484.78     89.99 o 
 -14   0   6      677.78      505.52     73.90 o 
 -12   0   6     1911.02     2141.61     83.50 o 
 -10   0   6    13076.47    13819.32    337.92 o 
  -8   0   6    72641.81    80943.87   1879.74 o 
  -6   0   6     3914.48     3433.41    966.38 o 
  -4   0   6   549846.00   637979.38  16488.60 o 
  -2   0   6    10631.95    12587.19    295.95 o 
   0   0   6      206.84      207.52     22.78 o 
   2   0   6    24582.35    30498.66    711.58 o 
   4   0   6    14803.63    18629.42    525.85 o 
   6   0   6     6705.08     8932.95    240.17 o 
   8   0   6     4369.33     4473.96    118.32 o 
  10   0   6      167.65      106.41     46.76 o 
  12   0   6      339.04      393.32     61.29 o 
  14   0   6      196.84      174.12     60.89 o 
  16   0   6      110.31      131.22     68.72 o 
 -17   1   6       61.80       28.05     45.97 o 
 -15   1   6      395.03      403.62     67.87 o 
 -13   1   6      489.18      412.07     35.18 o 
 -11   1   6      676.46      677.89     33.80 o 
  -9   1   6      844.75      775.60     26.66 o 
  -7   1   6       99.88       95.21     12.05 o 
  -5   1   6      658.65      480.17     22.98 o 
  -3   1   6     2006.29     1302.31     38.72 o 
  -1   1   6     3082.33     2202.20     71.28 o 
   1   1   6     5634.67     4522.51    117.35 o 
   3   1   6     8509.41     6688.56    201.91 o 
   5   1   6      980.72      999.70     87.87 o 
   7   1   6     2612.72     2539.74     56.03 o 
   9   1   6       64.65       86.47     12.98 o 
  11   1   6      940.56     1015.47     54.66 o 
  13   1   6      353.37      410.33     45.27 o 
  15   1   6      114.59       35.89     42.75 o 
  17   1   6       16.66       -2.84     46.99 o 
 -18   2   6      367.48      371.20     61.46 o 
 -16   2   6      108.53       96.76     46.49 o 
 -14   2   6     1047.74     1061.35     68.80 o 
 -12   2   6      753.34      748.76     34.66 o 
 -10   2   6     1115.91     1220.44     36.24 o 
  -8   2   6     1774.86     1857.61     42.63 o 
  -6   2   6     4802.90     6222.37    109.85 o 
  -4   2   6    11353.61    12437.67    209.31 o 
  -2   2   6      498.33      482.77     19.59 o 
   0   2   6    70413.41    80438.97   1474.37 o 
   2   2   6     1190.47     1272.39     27.55 o 
   4   2   6     2500.17     2911.45     62.57 o 
   6   2   6     9810.12    11741.68    285.21 o 
   8   2   6      177.64      262.13     21.23 o 
  10   2   6     2414.85     2468.25     69.34 o 
  12   2   6      410.72      396.82     42.55 o 
  14   2   6       46.82       27.56     39.94 o 
  16   2   6        4.22      -42.64     43.92 o 
 -17   3   6      159.24      136.80     50.50 o 
 -15   3   6      185.23      121.22     42.22 o 
 -13   3   6      820.88      655.19     54.43 o 
 -11   3   6       25.02       -7.38     18.84 o 
  -9   3   6      292.15      287.65     18.74 o 
  -7   3   6      734.64      670.55     22.82 o 
  -5   3   6     1749.98     1401.70     36.84 o 
  -3   3   6    11304.70     8115.83    150.58 o 
  -1   3   6      166.26      136.83     22.34 o 
   1   3   6     8682.64     6532.09    183.12 o 
   3   3   6      279.82      245.54     21.18 o 
   5   3   6     5212.27     4877.46    125.31 o 
   7   3   6      453.57      378.45     22.80 o 
   9   3   6      527.83      562.70     30.00 o 
  11   3   6      611.89      762.65     53.44 o 
  13   3   6      108.98       51.95     37.66 o 
  15   3   6       73.97       24.68     43.58 o 
  17   3   6      140.61       24.86     50.89 o 
 -18   4   6        2.56      -29.78     61.54 o 
 -16   4   6       31.74       53.92     44.43 o 
 -14   4   6       21.08      -17.43     36.76 o 
 -12   4   6      112.22       92.66     27.82 o 
 -10   4   6      257.48      378.29     22.21 o 
  -8   4   6      152.51      145.16     20.46 o 
  -6   4   6      277.45      306.23     17.35 o 
  -4   4   6    11580.27    14702.53    276.03 o 
  -2   4   6    15955.12    17786.15    296.66 o 
   0   4   6     3183.11     3808.51     70.63 o 
   2   4   6     9560.68    11296.69    190.16 o 
   4   4   6      102.03      135.00     12.73 o 
   6   4   6    12366.46    14562.33    277.51 o 
   8   4   6     5714.56     6437.18    133.07 o 
  10   4   6       67.24       96.00     22.77 o 
  12   4   6       85.12      147.35     35.94 o 
  14   4   6        2.01      -49.50     34.16 o 
  16   4   6       87.23      119.55     49.82 o 
 -17   5   6      129.28      188.69     51.17 o 
 -15   5   6       43.24       15.51     40.21 o 
 -13   5   6       27.86       33.46     37.87 o 
 -11   5   6      333.22      258.11     24.47 o 
  -9   5   6      173.02      170.42     17.86 o 
  -7   5   6        9.29       21.50     12.86 o 
  -5   5   6      714.93      503.94     24.55 o 
  -3   5   6     3127.76     2575.58     92.79 o 
  -1   5   6     1298.86     1124.45     33.02 o 
   1   5   6      947.15      875.27     30.76 o 
   3   5   6     7457.49     6612.78    161.26 o 
   5   5   6     8182.36     7785.93    137.43 o 
   7   5   6     5818.51     5357.14    113.24 o 
   9   5   6      692.13      632.22     33.12 o 
  11   5   6     1242.10     1195.42     56.09 o 
  13   5   6       22.72      -17.98     34.26 o 
  15   5   6       71.46       87.17     45.86 o 
 -16   6   6      443.49      364.16     55.13 o 
 -14   6   6     1374.37     1324.27     74.94 o 
 -12   6   6      220.25      252.66     44.09 o 
 -10   6   6     4879.60     4765.58     93.76 o 
  -8   6   6     1826.97     1935.21     45.82 o 
  -6   6   6       76.07       49.34     14.15 o 
  -4   6   6      485.70      573.48     20.37 o 
  -2   6   6     1995.88     2071.69     46.99 o 
   0   6   6     5258.04     6592.50    115.01 o 
   2   6   6    21011.33    24364.79    404.61 o 
   4   6   6      247.54      330.69     16.83 o 
   6   6   6    11330.97    13270.62    241.23 o 
   8   6   6       92.96       75.81     21.28 o 
  10   6   6     2700.37     2523.27     69.01 o 
  12   6   6       47.08       59.40     35.70 o 
  14   6   6       98.47       50.48     38.09 o 
  16   6   6        3.58       27.92     46.16 o 
 -17   7   6      203.36      215.15     54.48 o 
 -15   7   6       37.96      -23.18     41.96 o 
 -13   7   6      235.74      157.34     40.87 o 
 -11   7   6     2149.57     1821.59     71.20 o 
  -9   7   6      104.59      110.41     18.67 o 
  -7   7   6      112.71       89.70     15.79 o 
  -5   7   6     1672.75     1267.89     33.66 o 
  -3   7   6     5137.23     4529.94     95.00 o 
  -1   7   6     3587.91     3338.45     86.79 o 
   1   7   6     2336.36     1973.57     43.95 o 
   3   7   6      331.16      311.80     16.45 o 
   5   7   6     5046.61     4815.18     90.16 o 
   7   7   6     1108.64     1257.29     45.04 o 
   9   7   6      398.99      359.36     33.04 o 
  11   7   6      501.70      353.50     38.99 o 
  13   7   6      127.73       81.80     39.40 o 
  15   7   6      124.87       99.81     47.09 o 
 -16   8   6      361.22      213.55     50.95 o 
 -14   8   6      424.76      449.67     57.16 o 
 -12   8   6       21.87       -3.18     34.41 o 
 -10   8   6      375.24      332.46     28.15 o 
  -8   8   6       19.75       -4.92     17.68 o 
  -6   8   6      772.67      924.77     29.85 o 
  -4   8   6     2474.37     2817.62     66.28 o 
  -2   8   6     4496.23     5399.65    106.40 o 
   0   8   6     3908.62     4403.27     88.86 o 
   2   8   6     3527.31     4394.22     81.80 o 
   4   8   6     6023.37     7004.55    125.24 o 
   6   8   6     1883.91     2135.17     49.46 o 
   8   8   6     1127.34     1206.74     44.60 o 
  10   8   6       24.90       44.65     25.17 o 
  12   8   6      145.03      119.55     35.43 o 
  14   8   6      251.67      334.51     45.59 o 
  16   8   6       21.20       35.99     70.53 o 
 -15   9   6        7.75       19.34     53.60 o 
 -13   9   6       97.55       62.97     49.35 o 
 -11   9   6     1918.81     1978.98     74.92 o 
  -9   9   6     1368.60     1482.83     66.44 o 
  -7   9   6     5649.61     5278.08    113.21 o 
  -5   9   6     1174.02     1014.53     31.33 o 
  -3   9   6      149.77      176.14     19.08 o 
  -1   9   6       91.02       96.02     16.52 o 
   1   9   6      311.57      267.54     15.93 o 
   3   9   6     1025.82      892.43     28.27 o 
   5   9   6      892.94      909.98     30.59 o 
   7   9   6       10.77       -7.76     24.47 o 
   9   9   6      344.03      355.25     36.82 o 
  11   9   6      244.23      262.07     37.06 o 
  13   9   6      161.68      189.43     51.60 o 
  15   9   6      167.19      234.96     82.24 o 
 -16  10   6       31.47      118.51    136.57 o 
 -14  10   6        7.28      -11.68     49.41 o 
 -12  10   6        5.19       78.20     49.77 o 
 -10  10   6      572.06      379.37    150.30 o 
  -8  10   6     4457.61     4882.29    120.54 o 
  -6  10   6     6357.96     6582.05    150.97 o 
  -4  10   6     2810.48     3045.35     70.43 o 
  -2  10   6       39.84       69.00     17.97 o 
   0  10   6       35.23       35.80     16.30 o 
   2  10   6      837.29      867.82     27.95 o 
   4  10   6      246.65      262.93     19.89 o 
   6  10   6       16.49       19.09     21.10 o 
   8  10   6      751.49      851.16     46.10 o 
  10  10   6      554.16      508.56     42.25 o 
  12  10   6      458.78      579.66     53.36 o 
  14  10   6       57.54       41.17     42.84 o 
 -15  11   6       59.89      100.36     90.64 o 
 -13  11   6       20.54       46.72     52.54 o 
 -11  11   6      155.25      186.08     86.67 o 
  -9  11   6     1584.12     1334.63    100.81 o 
  -7  11   6     1370.88     1311.13     53.35 o 
  -5  11   6      300.22      301.47     36.29 o 
  -3  11   6     1744.07     1589.14     49.42 o 
  -1  11   6      223.38      195.41     21.68 o 
   1  11   6      203.62      180.35     21.83 o 
   3  11   6      144.58       93.80     18.67 o 
   5  11   6     1466.97     1352.10     44.02 o 
   7  11   6     1015.44      848.64     55.73 o 
   9  11   6      381.10      330.78     41.29 o 
  11  11   6      106.50       80.84     37.81 o 
  13  11   6       25.23      -36.01     61.21 o 
 -14  12   6       63.66      183.66     79.30 o 
 -12  12   6      156.84      218.89     57.56 o 
 -10  12   6      155.08       96.53     40.89 o 
  -8  12   6     1005.74     1103.28     61.18 o 
  -6  12   6      538.10      525.14     64.86 o 
  -4  12   6     1914.03     1790.12     72.41 o 
  -2  12   6       66.11       62.76     29.93 o 
   0  12   6      782.26      917.81     39.87 o 
   2  12   6      328.78      342.36     29.15 o 
   4  12   6     1675.49     1813.08     58.64 o 
   6  12   6      150.67      176.72     66.31 o 
   8  12   6      428.76      514.81     54.03 o 
  10  12   6      825.57      979.45     77.68 o 
  12  12   6       15.44       70.31     49.10 o 
  14  12   6       55.20       50.53     64.40 o 
 -13  13   6       62.42       60.13     58.96 o 
 -11  13   6      284.51      290.22     62.47 o 
  -9  13   6      988.03     1060.13     77.18 o 
  -7  13   6      476.61      427.34     70.04 o 
  -5  13   6      145.70      123.51     40.31 o 
  -3  13   6     1882.39     1599.59     67.74 o 
  -1  13   6     2624.30     2178.32     79.14 o 
   1  13   6       29.17        5.46     40.20 o 
   3  13   6     1289.40     1234.66     63.43 o 
   5  13   6      260.07      212.59     60.90 o 
   7  13   6      331.24      314.28     69.15 o 
   9  13   6      266.37      284.52     73.49 o 
  11  13   6      196.31      224.69     76.29 o 
  13  13   6      104.62       23.97    135.56 o 
 -12  14   6      549.99      571.50    176.82 o 
 -10  14   6      141.35      165.91     53.69 o 
  -8  14   6     1404.16     1454.39     72.06 o 
  -6  14   6     2927.00     2820.34    113.04 o 
  -4  14   6     1869.11     1921.61    116.67 o 
  -2  14   6     2425.96     2283.18    135.70 o 
   0  14   6     1323.09     1333.14    101.55 o 
   2  14   6      428.99      476.63     70.33 o 
   4  14   6      226.12      228.90     63.35 o 
   6  14   6      195.42      199.38     66.32 o 
   8  14   6      390.56      360.23     77.68 o 
  10  14   6       22.12        3.52     67.16 o 
  12  14   6      165.57      216.64     83.67 o 
 -11  15   6      146.45      106.05    183.68 o 
  -9  15   6       70.30      210.00     73.48 o 
  -7  15   6      261.48      269.81     60.79 o 
  -5  15   6      742.45      726.51     68.55 o 
  -3  15   6      730.64      708.17     99.67 o 
  -1  15   6      527.32      405.22     61.01 o 
   1  15   6      596.37      553.34     73.47 o 
   3  15   6       10.99       23.62     57.54 o 
   5  15   6      112.29      184.08     65.48 o 
   7  15   6       85.46       86.73     72.39 o 
   9  15   6        4.49      -61.33     65.20 o 
  11  15   6      136.96      205.77     83.21 o 
 -10  16   6      234.98      293.09     72.99 o 
  -8  16   6       38.95       54.66     70.83 o 
  -6  16   6      155.40       62.83     55.84 o 
  -4  16   6       32.61       29.86     62.50 o 
  -2  16   6     2046.90     1547.26    166.01 o 
   0  16   6       42.45      119.98     63.57 o 
   2  16   6     1303.09     1096.04     98.09 o 
   4  16   6      451.78      602.37     84.44 o 
   6  16   6       16.85       76.22     66.91 o 
   8  16   6      156.03      132.55     75.94 o 
  10  16   6       11.25       55.59     75.90 o 
  -9  17   6      228.66      270.25    130.69 o 
  -7  17   6      230.33      239.04     74.98 o 
  -5  17   6      168.67      245.39     76.58 o 
  -3  17   6      107.41      195.59     69.67 o 
  -1  17   6      116.07       93.31     60.46 o 
   1  17   6      610.41      555.40     71.86 o 
   3  17   6      112.69      132.85     68.37 o 
   5  17   6       22.98       53.09     65.85 o 
   7  17   6      312.06      368.34    101.69 o 
   9  17   6       64.07      -82.79    127.38 o 
  -8  18   6       41.55      -55.67     75.25 o 
  -6  18   6      340.98      276.55     83.05 o 
  -4  18   6      117.81       22.59     70.02 o 
  -2  18   6       18.54      -12.76     62.60 o 
   0  18   6       53.83       38.84     61.83 o 
   2  18   6       62.40       40.97     56.44 o 
   4  18   6        4.12      146.48     83.96 o 
   6  18   6      337.27      291.39     84.21 o 
  -7  19   6       29.94       34.02     97.32 o 
  -5  19   6       40.08      101.36     82.07 o 
  -3  19   6      125.85       88.04     70.34 o 
  -1  19   6       98.96       79.30     70.52 o 
   1  19   6       94.34      104.59     71.93 o 
   3  19   6        7.45      -70.93     66.89 o 
   5  19   6      195.34      233.94     88.26 o 
  -2  20   6       26.57        3.66     74.84 o 
   0  20   6       73.70       91.30     80.45 o 
   2  20   6       22.08       29.56     77.42 o 
 -17   1   7       29.32       37.46     48.57 o 
 -15   1   7      285.87      237.35     47.96 o 
 -13   1   7     1262.50     1131.42     44.59 o 
 -11   1   7      380.35      367.45     25.12 o 
  -9   1   7      998.96      962.99     34.39 o 
  -7   1   7      175.93      121.54     15.91 o 
  -5   1   7      695.60      537.51     24.47 o 
  -3   1   7     4857.56     3347.54    116.71 o 
  -1   1   7     8395.63     6744.25    154.98 o 
   1   1   7     1980.43     1783.31     41.62 o 
   3   1   7     7051.70     5828.31    125.66 o 
   5   1   7     5770.06     5509.07    167.11 o 
   7   1   7     1591.37     1544.43     59.92 o 
   9   1   7       34.47       48.93     18.02 o 
  11   1   7      178.72      142.23     36.83 o 
  13   1   7       48.87       34.16     36.01 o 
  15   1   7       40.22       68.28     44.09 o 
  17   1   7       22.52      -36.53     76.97 o 
 -18   2   7        4.47       -1.81     46.99 o 
 -16   2   7      253.58      312.69     53.72 o 
 -14   2   7       82.68       60.93     39.49 o 
 -12   2   7      121.21      142.24     23.22 o 
 -10   2   7      110.42      143.51     18.11 o 
  -8   2   7    12527.39    15021.42    268.60 o 
  -6   2   7     6617.07     7572.95    139.32 o 
  -4   2   7     9592.12    11447.98    193.64 o 
  -2   2   7   106696.12   124893.90   2050.59 o 
   0   2   7    14333.80    18043.78    315.60 o 
   2   2   7    35756.51    41623.57    779.29 o 
   4   2   7     4944.71     6094.03    132.06 o 
   6   2   7     1695.85     2146.58     58.76 o 
   8   2   7      205.56      233.98     21.55 o 
  10   2   7      655.87      756.61     46.78 o 
  12   2   7     1683.82     2014.88     84.09 o 
  14   2   7       24.84      -25.23     51.94 o 
  16   2   7      126.38       13.51     46.66 o 
 -17   3   7        6.01       -9.34     42.93 o 
 -15   3   7      118.23      144.73     45.72 o 
 -13   3   7      661.34      620.45     53.65 o 
 -11   3   7       73.12       57.06     20.82 o 
  -9   3   7     2064.44     1821.65     46.77 o 
  -7   3   7       50.74       51.67     12.11 o 
  -5   3   7     1601.08     1215.48     38.67 o 
  -3   3   7     8786.69     6024.95    136.65 o 
  -1   3   7      587.38      427.51     28.80 o 
   1   3   7      995.98      832.61     39.11 o 
   3   3   7     1125.77      934.38     28.49 o 
   5   3   7     2585.76     2378.88     72.90 o 
   7   3   7     1974.86     1933.17     50.87 o 
   9   3   7      105.89      127.51     21.19 o 
  11   3   7      126.69      124.14     34.36 o 
  13   3   7      130.15      103.48     46.15 o 
  15   3   7       98.83       56.57     60.58 o 
  17   3   7       34.30      -38.26     71.28 o 
 -18   4   7        4.78       -5.60     47.66 o 
 -16   4   7       81.89       82.43     45.49 o 
 -14   4   7       79.95       87.76     40.26 o 
 -12   4   7       10.96      -13.21     24.52 o 
 -10   4   7      212.62      229.55     20.81 o 
  -8   4   7     1742.75     2300.73     50.17 o 
  -6   4   7    11676.92    14108.07    239.47 o 
  -4   4   7     2053.69     1773.27     38.10 o 
  -2   4   7     5154.48     5687.57    111.01 o 
   0   4   7    10773.28    13033.99    230.58 o 
   2   4   7      139.40      203.96     11.83 o 
   4   4   7     1525.56     1555.56     34.34 o 
   6   4   7     7521.91     8910.19    175.10 o 
   8   4   7     1754.66     2155.75     58.10 o 
  10   4   7      472.37      530.51     32.23 o 
  12   4   7     2138.64     2122.88     77.84 o 
  14   4   7       72.53        9.91     56.44 o 
  16   4   7       36.55       -8.78     69.80 o 
 -17   5   7        4.49      -67.70     45.13 o 
 -15   5   7      205.77      103.42     42.94 o 
 -13   5   7      515.53      562.56     52.17 o 
 -11   5   7      195.98      126.14     30.59 o 
  -9   5   7      205.91      223.73     18.77 o 
  -7   5   7      772.83      670.63     25.56 o 
  -5   5   7      260.83      263.47     16.47 o 
  -3   5   7     2853.15     2234.33     64.43 o 
  -1   5   7     6134.02     4897.01    132.32 o 
   1   5   7     4071.62     3751.86     82.33 o 
   3   5   7     2538.04     2103.47     93.62 o 
   5   5   7     1193.79     1473.91     58.62 o 
   7   5   7     2843.00     2666.04     65.89 o 
   9   5   7     1598.63     1463.06     48.34 o 
  11   5   7      239.96      244.68     38.04 o 
  13   5   7       61.18       55.60     37.47 o 
  15   5   7      212.96      161.02     47.55 o 
 -16   6   7       56.86       12.66     43.90 o 
 -14   6   7      115.03      183.06     63.25 o 
 -12   6   7       36.11       10.36     34.95 o 
 -10   6   7     1463.90     1427.74     43.65 o 
  -8   6   7      695.13      809.18     28.60 o 
  -6   6   7     3859.83     4007.10     85.49 o 
  -4   6   7    14746.13    17435.19    314.97 o 
  -2   6   7     2084.46     2683.31     62.58 o 
   0   6   7      122.09      104.24     10.86 o 
   2   6   7     1580.83     1754.65     38.10 o 
   4   6   7     3330.83     4139.71     77.12 o 
   6   6   7     6584.65     7044.65    130.43 o 
   8   6   7      969.62      958.69     42.51 o 
  10   6   7      339.82      338.64     30.06 o 
  12   6   7      551.52      508.31     44.69 o 
  14   6   7       40.79        8.49     41.34 o 
  16   6   7        0.78       19.64     46.89 o 
 -17   7   7      270.52      336.74     59.40 o 
 -15   7   7       34.24       18.15     53.47 o 
 -13   7   7       82.99       85.21     38.34 o 
 -11   7   7     2657.73     2335.96     80.47 o 
  -9   7   7     1725.49     1519.65     51.08 o 
  -7   7   7     1874.72     1524.82     42.33 o 
  -5   7   7      235.71      215.80     22.23 o 
  -3   7   7     3240.04     2698.93     62.64 o 
  -1   7   7      547.48      601.69     31.75 o 
   1   7   7      766.16      778.73     28.66 o 
   3   7   7     1171.26     1151.37     33.83 o 
   5   7   7      716.19      636.98     25.13 o 
   7   7   7     2376.36     2323.86     51.81 o 
   9   7   7       31.78       15.42     24.21 o 
  11   7   7      581.12      512.94     44.29 o 
  13   7   7      218.31      178.43     46.10 o 
  15   7   7      291.26      350.97     54.78 o 
 -16   8   7      105.63       27.98     58.57 o 
 -14   8   7      472.12      582.25     56.06 o 
 -12   8   7       94.67      161.29     38.67 o 
 -10   8   7        8.82       -8.10     21.60 o 
  -8   8   7      419.83      394.22     30.23 o 
  -6   8   7      751.45      909.05     29.91 o 
  -4   8   7      191.32      187.45     15.14 o 
  -2   8   7     1376.33     1419.61     39.24 o 
   0   8   7     2576.71     3068.02     66.09 o 
   2   8   7      213.20      322.01     16.76 o 
   4   8   7      946.65     1119.65     31.79 o 
   6   8   7      429.99      568.34     24.52 o 
   8   8   7      149.66      213.74     26.60 o 
  10   8   7      466.30      549.02     41.30 o 
  12   8   7     1642.93     1619.10     68.45 o 
  14   8   7       26.99      126.19     40.72 o 
 -15   9   7       78.68      123.43     62.97 o 
 -13   9   7       57.73        2.69     50.28 o 
 -11   9   7     1288.52     1074.45     60.56 o 
  -9   9   7      544.94      488.83     34.14 o 
  -7   9   7     4538.57     4065.72     92.16 o 
  -5   9   7     5413.85     4929.59     93.90 o 
  -3   9   7      364.76      274.47     21.17 o 
  -1   9   7      355.41      365.60     21.74 o 
   1   9   7      254.94      332.33     18.58 o 
   3   9   7     1079.55     1118.57     32.30 o 
   5   9   7      234.54      290.13     20.41 o 
   7   9   7       63.75       75.66     25.39 o 
   9   9   7      308.07      282.36     34.53 o 
  11   9   7      132.22      176.80     36.93 o 
  13   9   7      128.00      155.14     42.41 o 
  15   9   7        1.97       28.64     48.81 o 
 -16  10   7       90.30      186.55     64.30 o 
 -14  10   7       41.35       -0.08     49.37 o 
 -12  10   7        0.64       12.57     50.02 o 
 -10  10   7      195.41      217.06     37.23 o 
  -8  10   7      588.93      668.67     40.09 o 
  -6  10   7       13.73       23.48     24.90 o 
  -4  10   7      725.25      871.20     34.16 o 
  -2  10   7     1783.62     1933.68     53.67 o 
   0  10   7        4.76      -17.70     15.72 o 
   2  10   7      377.81      525.08     22.28 o 
   4  10   7      151.01      149.27     20.92 o 
   6  10   7     2849.38     2993.29     85.73 o 
   8  10   7      305.66      398.45     36.25 o 
  10  10   7      119.98       29.37     38.48 o 
  12  10   7       35.38       46.18     38.35 o 
  14  10   7      134.46      163.24     47.85 o 
 -15  11   7      106.78      159.93     80.17 o 
 -13  11   7        5.18       47.72     91.20 o 
 -11  11   7      448.14      109.34    161.07 o 
  -9  11   7      446.14      464.75     50.92 o 
  -7  11   7     1508.50     1297.82     58.08 o 
  -5  11   7     1156.03     1102.21     88.44 o 
  -3  11   7      568.90      526.02     29.18 o 
  -1  11   7     1431.79     1314.96     41.71 o 
   1  11   7      898.26      844.12     36.89 o 
   3  11   7      259.41      197.56     24.25 o 
   5  11   7     1098.47     1038.52     38.92 o 
   7  11   7      690.67      557.01     42.85 o 
   9  11   7      565.00      553.01     46.23 o 
  11  11   7       77.61      106.26     39.51 o 
  13  11   7       21.55       28.42     49.30 o 
 -14  12   7      216.10      323.10    133.42 o 
 -12  12   7      410.80      470.06    173.94 o 
 -10  12   7     1695.02     1720.71     86.85 o 
  -8  12   7     1068.61     1134.81     62.43 o 
  -6  12   7       39.92      113.47     54.60 o 
  -4  12   7      796.46      910.73     52.59 o 
  -2  12   7       99.68       98.09     30.28 o 
   0  12   7      567.42      699.95     35.96 o 
   2  12   7      314.15      371.70     29.53 o 
   4  12   7     4142.75     4398.89    117.50 o 
   6  12   7      161.50      162.39     40.47 o 
   8  12   7      398.29      479.43     44.03 o 
  10  12   7        5.30       -7.45     50.95 o 
  12  12   7       41.43       24.24     46.93 o 
 -13  13   7       13.04      -43.17     49.79 o 
 -11  13   7       32.94       42.64     59.07 o 
  -9  13   7      476.71      527.49     57.62 o 
  -7  13   7      175.86      252.17     56.05 o 
  -5  13   7      152.11      124.94     37.40 o 
  -3  13   7      552.30      489.17     42.72 o 
  -1  13   7     1336.29     1161.05     57.67 o 
   1  13   7      152.05      137.48     35.92 o 
   3  13   7      757.59      762.27     54.54 o 
   5  13   7      437.76      341.36     66.72 o 
   7  13   7     1174.55     1101.80     96.62 o 
   9  13   7      211.48      262.16     72.44 o 
  11  13   7      702.66      789.45     95.03 o 
  13  13   7       10.97      -33.07    105.29 o 
 -12  14   7        5.13        7.56     55.39 o 
 -10  14   7      116.71      150.35     47.68 o 
  -8  14   7      200.38      371.41     73.51 o 
  -6  14   7       94.80       83.61     37.28 o 
  -4  14   7      221.39      150.53     50.83 o 
  -2  14   7      336.48      353.73     52.18 o 
   0  14   7      380.89      259.69     60.18 o 
   2  14   7      127.98       97.57     56.45 o 
   4  14   7       84.90       32.56     55.96 o 
   6  14   7      138.22      205.67     66.69 o 
   8  14   7       91.66      109.32     68.03 o 
  10  14   7       24.43       69.80     70.35 o 
  12  14   7      133.90      181.33    168.41 o 
  -9  15   7      372.10      985.91    308.19 o 
  -7  15   7      213.94      191.07     62.63 o 
  -5  15   7      623.37      672.17     80.52 o 
  -3  15   7      680.58      628.64     75.77 o 
  -1  15   7     1260.74     1347.59     99.30 o 
   1  15   7      737.85      776.20     81.83 o 
   3  15   7      364.89      401.55     86.09 o 
   5  15   7      220.49      235.76     68.32 o 
   7  15   7      174.23      179.24     71.19 o 
   9  15   7        0.60      -14.22     68.78 o 
  11  15   7       52.51       56.50     78.49 o 
 -10  16   7       58.98       87.04     63.26 o 
  -8  16   7       86.15      164.09     72.19 o 
  -6  16   7       32.44      -55.17     59.69 o 
  -4  16   7       67.01        4.84     91.22 o 
  -2  16   7      100.04       86.36     57.87 o 
   0  16   7       94.48       88.19     62.07 o 
   2  16   7       46.81       46.37     61.61 o 
   4  16   7      371.76      326.27     74.18 o 
   6  16   7       69.07      -68.65     61.10 o 
   8  16   7       25.09       -1.82     70.86 o 
  10  16   7        6.72       43.53     79.38 o 
  -9  17   7       29.52      -23.81     93.03 o 
  -7  17   7       38.12       47.02     69.69 o 
  -5  17   7      201.92      363.10     80.98 o 
  -3  17   7       77.87       89.93     82.85 o 
  -1  17   7       20.59       41.50     47.26 o 
   1  17   7      228.04      253.12     71.92 o 
   3  17   7       75.01      111.96    107.48 o 
   5  17   7        1.60      -47.66     63.46 o 
   7  17   7       24.04      112.10    103.36 o 
   9  17   7       94.99       51.36    148.01 o 
  -8  18   7       69.74      139.96     83.35 o 
  -6  18   7      148.39      253.50     84.43 o 
  -4  18   7       26.07       28.25     73.09 o 
  -2  18   7      388.66      563.38     79.80 o 
   0  18   7        3.23       57.25     82.21 o 
   2  18   7       11.38      -57.88     63.21 o 
   4  18   7      131.11      150.62     76.47 o 
   6  18   7       58.30       65.42     76.68 o 
  -5  19   7       48.20       90.29     80.87 o 
  -3  19   7      126.77      238.21     88.87 o 
  -1  19   7      102.20      244.52     75.21 o 
   1  19   7       57.13       89.00     89.82 o 
   3  19   7      237.32      289.55     82.26 o 
   5  19   7        2.37      -48.19     73.78 o 
  -2  20   7        2.45      -80.50     71.51 o 
   0  20   7      219.18      320.18     87.02 o 
   2  20   7        4.71      -50.37    124.93 o 
 -18   0   8      381.92      338.79    136.67 o 
 -16   0   8       56.56       40.05     58.37 o 
 -14   0   8     2413.64     2248.95    149.25 o 
 -12   0   8     2503.55     2466.81     92.67 o 
 -10   0   8     1654.76     1871.71     72.42 o 
  -8   0   8    65410.04    73689.48   2784.97 o 
  -6   0   8    51761.05    61874.85   1553.50 o 
  -4   0   8    55611.50    64103.99   1730.87 o 
  -2   0   8      950.14     1049.49     60.07 o 
   0   0   8    29593.81    33436.54    964.55 o 
   2   0   8       21.70       22.06     13.40 o 
   4   0   8       45.64       47.41     12.48 o 
   6   0   8    11164.72    12596.71    301.83 o 
   8   0   8      687.02      635.98     58.13 o 
  10   0   8      155.78       54.41     47.42 o 
  12   0   8     1698.35     1830.12    103.23 o 
  14   0   8      409.96      400.61     68.59 o 
  16   0   8       99.35       25.81    105.46 o 
 -17   1   8      144.01      167.92     75.62 o 
 -15   1   8       98.43       94.03     44.65 o 
 -13   1   8      869.88      811.82     37.81 o 
 -11   1   8       41.34       83.59     20.20 o 
  -9   1   8      212.21      218.91     20.26 o 
  -7   1   8      644.46      551.31     34.07 o 
  -5   1   8      286.64      257.68     23.28 o 
  -3   1   8     5409.30     3806.65    130.11 o 
  -1   1   8     8373.54     6626.72    113.61 o 
   1   1   8     1639.55     1245.02     28.71 o 
   3   1   8     2159.74     1990.16     60.01 o 
   5   1   8     6982.54     6337.96    137.38 o 
   7   1   8      858.89      773.65     43.08 o 
   9   1   8      745.98      697.30     38.09 o 
  11   1   8      388.42      356.39     40.15 o 
  13   1   8       30.19       15.48     43.34 o 
  15   1   8       53.62       24.31     44.74 o 
  17   1   8       14.50      -63.29     47.66 o 
 -18   2   8       30.64       36.35     49.84 o 
 -16   2   8      312.59      336.25     53.26 o 
 -14   2   8      335.38      254.52     60.88 o 
 -12   2   8      722.21      816.13     36.76 o 
 -10   2   8     1004.98     1033.90     37.22 o 
  -8   2   8      151.16      172.66     15.34 o 
  -6   2   8     7468.41     8770.78    160.00 o 
  -4   2   8      550.60      724.24     21.06 o 
  -2   2   8    16987.28    19021.67    316.82 o 
   0   2   8      400.44      468.05     14.87 o 
   2   2   8    23475.42    26960.46    478.74 o 
   4   2   8     1605.92     1574.46     40.24 o 
   6   2   8    14895.95    18477.77    347.72 o 
   8   2   8     1855.56     2078.40     55.33 o 
  10   2   8      893.65     1046.76     53.80 o 
  12   2   8       11.65       15.54     31.16 o 
  14   2   8      386.87      373.46     71.76 o 
  16   2   8       19.65       21.73     46.42 o 
 -17   3   8       25.61      -59.08     61.53 o 
 -15   3   8      291.61      300.91     48.45 o 
 -13   3   8      384.29      341.31     45.38 o 
 -11   3   8       69.71       44.58     19.58 o 
  -9   3   8     1633.73     1329.16     36.32 o 
  -7   3   8     3482.64     3104.58     61.79 o 
  -5   3   8       71.63       51.88     19.71 o 
  -3   3   8     8993.54     6894.92    190.17 o 
  -1   3   8       25.59       10.61      8.77 o 
   1   3   8     2285.37     1851.14     62.08 o 
   3   3   8      322.96      345.13     15.32 o 
   5   3   8     1856.60     1813.93     46.47 o 
   7   3   8     4222.15     4112.50     90.59 o 
   9   3   8     1037.04     1078.57     40.38 o 
  11   3   8      653.05      601.56     45.61 o 
  13   3   8      208.94      186.02     41.50 o 
  15   3   8       46.29      -25.23     41.41 o 
 -18   4   8       73.60       63.31     61.53 o 
 -16   4   8        8.01        4.95     42.51 o 
 -14   4   8       52.70       -8.30     37.83 o 
 -12   4   8      973.88      981.95     47.26 o 
 -10   4   8       14.24       -4.74     15.22 o 
  -8   4   8      753.29      855.46     27.95 o 
  -6   4   8     8730.59    10399.11    189.20 o 
  -4   4   8    16836.75    20597.88    344.38 o 
  -2   4   8      661.11      765.91     22.48 o 
   0   4   8     9174.75    11040.22    196.96 o 
   2   4   8     4594.70     5450.98    100.91 o 
   4   4   8     2479.31     3621.18     67.40 o 
   6   4   8     2938.87     3463.20    100.28 o 
   8   4   8     3816.93     4489.38     99.55 o 
  10   4   8     2308.76     2235.00     77.87 o 
  12   4   8       27.62       53.78     35.58 o 
  14   4   8      184.90      123.02     51.27 o 
  16   4   8      258.70      389.22     59.42 o 
 -17   5   8       46.63      105.10     50.33 o 
 -15   5   8      181.13      108.40     44.68 o 
 -13   5   8     1242.14     1172.48     67.95 o 
 -11   5   8      265.99      196.08     28.97 o 
  -9   5   8        1.62        0.32     14.67 o 
  -7   5   8     1596.82     1314.48     38.22 o 
  -5   5   8     3200.76     3097.20     82.74 o 
  -3   5   8      380.37      298.22     16.71 o 
  -1   5   8     4284.11     3664.17     72.17 o 
   1   5   8     8175.28     6553.94    132.55 o 
   3   5   8      383.59      364.65     20.85 o 
   5   5   8       77.16       61.16     10.61 o 
   7   5   8      261.24      309.23     24.03 o 
   9   5   8      497.08      510.11     31.60 o 
  11   5   8     1285.46     1169.40     56.84 o 
  13   5   8      140.04       89.53     37.50 o 
  15   5   8      108.38      146.71     47.86 o 
 -16   6   8      534.31      460.95     71.97 o 
 -14   6   8     1711.66     1730.38     85.06 o 
 -12   6   8        2.22      -29.43     32.28 o 
 -10   6   8       86.63       35.58     24.45 o 
  -8   6   8      828.06      989.91     32.25 o 
  -6   6   8     1993.36     2052.00     48.51 o 
  -4   6   8     2162.25     2523.51     51.92 o 
  -2   6   8     1063.78     1126.66     28.94 o 
   0   6   8    17647.39    20029.42    347.43 o 
   2   6   8     9339.99    10977.58    187.51 o 
   4   6   8     6146.32     6699.24    125.20 o 
   6   6   8      207.90      222.01     16.72 o 
   8   6   8      174.94      273.71     29.25 o 
  10   6   8      898.04      937.34     41.64 o 
  12   6   8      251.51      209.74     39.15 o 
  14   6   8      117.41      116.60     39.47 o 
  16   6   8      135.37      271.24     70.40 o 
 -17   7   8       58.50      111.12     52.19 o 
 -15   7   8      126.89       92.58     44.66 o 
 -13   7   8      171.21      159.44     41.92 o 
 -11   7   8     2502.35     2372.79     73.25 o 
  -9   7   8     1510.03     1278.80     47.11 o 
  -7   7   8     5264.02     4706.53     90.86 o 
  -5   7   8     2036.56     1534.77     57.04 o 
  -3   7   8      713.55      598.34     24.42 o 
  -1   7   8     1090.38      966.23     31.38 o 
   1   7   8     1424.72     1317.80     38.21 o 
   3   7   8      918.78      837.76     25.73 o 
   5   7   8      957.45      887.71     29.00 o 
   7   7   8     1192.54     1088.86     40.94 o 
   9   7   8      123.50      107.58     20.58 o 
  11   7   8      151.66      110.51     34.44 o 
  13   7   8      213.68      263.88     48.00 o 
  15   7   8      300.25      314.89     80.27 o 
 -16   8   8      312.76      337.14     69.30 o 
 -14   8   8      354.06      305.31     48.84 o 
 -12   8   8       36.03       24.29     35.18 o 
 -10   8   8      577.24      769.36     40.57 o 
  -8   8   8      723.99      774.14     34.78 o 
  -6   8   8    10599.88    11194.00    210.38 o 
  -4   8   8     5784.23     6531.35    118.13 o 
  -2   8   8     2150.95     2510.30     57.68 o 
   0   8   8       46.32       38.72     14.01 o 
   2   8   8      989.05     1211.01     31.42 o 
   4   8   8     1774.22     1700.99     40.62 o 
   6   8   8      226.37      254.30     20.12 o 
   8   8   8     1830.35     1789.78     55.18 o 
  10   8   8       11.86        1.02     30.37 o 
  12   8   8      507.28      566.82     47.41 o 
  14   8   8        9.05      -35.54     66.38 o 
 -15   9   8      148.82      111.06     85.35 o 
 -13   9   8      202.14      170.24     54.51 o 
 -11   9   8      782.04      644.03     66.18 o 
  -9   9   8     2927.14     2484.27     66.38 o 
  -7   9   8      415.10      415.41     26.98 o 
  -5   9   8     2832.70     2816.62     64.80 o 
  -3   9   8      995.44      936.92     33.10 o 
  -1   9   8      110.15      141.14     17.63 o 
   1   9   8     1624.44     1547.64     37.24 o 
   3   9   8       91.51      113.61     15.32 o 
   5   9   8     1930.21     1984.88     51.31 o 
   7   9   8       84.11       90.61     28.95 o 
   9   9   8       20.33        4.58     28.30 o 
  11   9   8       73.17       86.56     37.77 o 
  13   9   8      340.46      312.89     47.89 o 
  15   9   8       52.31       34.94     62.16 o 
 -16  10   8       47.88       29.46     59.60 o 
 -14  10   8      484.99      526.12     72.69 o 
 -12  10   8       57.87       52.13     49.01 o 
 -10  10   8      170.62      144.27     36.66 o 
  -8  10   8       15.03       16.12     27.21 o 
  -6  10   8       54.86       34.41     25.75 o 
  -4  10   8      322.71      385.74     26.00 o 
  -2  10   8      220.35      188.58     22.12 o 
   0  10   8      440.68      442.60     24.33 o 
   2  10   8      188.16      183.77     19.63 o 
   4  10   8       18.58       24.08     17.04 o 
   6  10   8      628.98      813.33     42.27 o 
   8  10   8        3.65        1.93     30.88 o 
  10  10   8      595.27      766.68     53.65 o 
  12  10   8     1213.23     1224.29     68.07 o 
  14  10   8       24.92       20.13     57.11 o 
 -15  11   8       23.00       34.27     61.09 o 
 -13  11   8       81.05      132.71     76.13 o 
 -11  11   8      359.87      344.47    102.00 o 
  -9  11   8      254.44      296.44     51.48 o 
  -7  11   8      253.27      206.26     46.08 o 
  -5  11   8      988.36      943.24     52.54 o 
  -3  11   8      504.02      432.98     31.64 o 
  -1  11   8      790.85      694.61     32.84 o 
   1  11   8     1049.43      883.85     37.93 o 
   3  11   8      308.46      305.80     26.90 o 
   5  11   8     3635.71     3613.42    108.45 o 
   7  11   8      262.84      356.56     38.60 o 
   9  11   8      360.74      489.07     55.74 o 
  11  11   8      274.82      336.05     55.53 o 
  13  11   8       21.63      -28.49     39.55 o 
 -14  12   8       49.38       76.54    118.65 o 
 -12  12   8      390.00      250.95    278.47 o 
 -10  12   8      608.11      667.89     58.53 o 
  -8  12   8       81.50       83.26     36.54 o 
  -6  12   8     1292.90     1425.45     69.29 o 
  -4  12   8       69.76       35.26     32.89 o 
  -2  12   8      337.87      329.06     38.50 o 
   0  12   8      661.08      732.12     36.63 o 
   2  12   8      493.97      687.56     42.18 o 
   4  12   8      187.71      139.13     29.06 o 
   6  12   8      493.82      511.10     56.67 o 
   8  12   8      231.07      250.52     47.51 o 
  10  12   8       43.04       59.77     45.75 o 
  12  12   8      307.68      253.70     66.49 o 
 -13  13   8       27.84      133.58     53.79 o 
 -11  13   8      119.80      270.03     78.40 o 
  -9  13   8      526.40      459.56     51.05 o 
  -7  13   8      793.38      864.88     58.45 o 
  -5  13   8       14.98      -44.19     32.47 o 
  -3  13   8     1667.98     1598.70     69.67 o 
  -1  13   8     2117.48     2095.73     89.71 o 
   1  13   8      192.99      132.42     37.18 o 
   3  13   8      243.34      228.41     37.24 o 
   5  13   8      517.74      540.25     78.86 o 
   7  13   8      519.93      635.19     81.88 o 
   9  13   8       41.17       67.58     64.73 o 
  11  13   8      181.04      199.55     76.11 o 
 -12  14   8      147.90      190.49     89.35 o 
 -10  14   8     1234.08     1442.27     83.86 o 
  -8  14   8       49.22       87.60     42.95 o 
  -6  14   8     1199.79     1060.30     63.17 o 
  -4  14   8     1846.40     1972.36     79.46 o 
  -2  14   8       18.37       -9.65     53.64 o 
   0  14   8     1071.02     1100.92     87.78 o 
   2  14   8      709.65      735.02     95.42 o 
   4  14   8      327.99      442.34     71.67 o 
   6  14   8        3.57       19.95     64.42 o 
   8  14   8       15.85      -56.85     66.91 o 
  10  14   8       55.73      152.55     74.12 o 
  12  14   8       84.49       84.15     80.76 o 
 -11  15   8       80.19      201.48     82.80 o 
  -9  15   8       16.08      124.55     59.57 o 
  -7  15   8       69.17       55.61     63.98 o 
  -5  15   8      290.93      348.46     73.57 o 
  -3  15   8       23.48       -5.02     57.34 o 
  -1  15   8      645.70      541.05     71.58 o 
   1  15   8      573.10      755.10     92.29 o 
   3  15   8       77.94       87.11     58.48 o 
   5  15   8      165.27      199.02     66.71 o 
   7  15   8      210.39      148.46     82.18 o 
   9  15   8       69.34      -21.02     69.29 o 
  11  15   8       32.23       92.16     80.00 o 
  -8  16   8     1381.43     1686.96    102.34 o 
  -6  16   8      125.65      135.98     83.96 o 
  -4  16   8      177.53      222.40     70.36 o 
  -2  16   8      139.81      101.81     62.28 o 
   0  16   8       56.51       63.40     61.35 o 
   2  16   8      122.12      102.24     87.28 o 
   4  16   8      128.71      119.76     66.85 o 
   6  16   8       48.25      -14.17     62.38 o 
   8  16   8       98.57      133.30     75.81 o 
  10  16   8       58.47      -27.08     98.30 o 
  -9  17   8       24.02       91.15     98.48 o 
  -7  17   8       79.07       27.45     86.10 o 
  -5  17   8      105.87       46.46    117.90 o 
  -3  17   8      328.11      287.18     66.48 o 
  -1  17   8       29.12       23.62     60.04 o 
   1  17   8       68.52       73.33     63.81 o 
   3  17   8       91.34       91.31     63.78 o 
   5  17   8       96.81       67.00     68.28 o 
   7  17   8       23.74      -51.33    100.96 o 
  -8  18   8       44.20       53.57     73.14 o 
  -6  18   8       60.37       32.47     77.53 o 
  -4  18   8       14.25      -80.70     82.02 o 
  -2  18   8        9.80      -67.77     96.17 o 
   0  18   8       10.58       72.65     66.35 o 
   2  18   8       30.50      -71.49     97.79 o 
   4  18   8       28.26       -7.00     69.19 o 
   6  18   8       44.25        5.99     73.87 o 
  -5  19   8       19.16      121.05     79.88 o 
  -3  19   8       97.04      155.07     72.82 o 
  -1  19   8      163.70      329.06    104.31 o 
   1  19   8       13.74       -7.10     69.95 o 
   3  19   8      129.16      272.71     80.63 o 
   5  19   8       52.55       19.08     79.20 o 
  -2  20   8      294.54      286.96    126.70 o 
   0  20   8       37.31      206.27    144.82 o 
 -17   1   9       11.20       22.93     44.49 o 
 -15   1   9      647.04      704.01     68.09 o 
 -13   1   9       30.77       58.30     27.44 o 
 -11   1   9      159.39      181.03     22.38 o 
  -9   1   9      191.88      217.97     21.88 o 
  -7   1   9      673.49      639.23     34.17 o 
  -5   1   9      233.79      188.65     14.87 o 
  -3   1   9     3485.39     2574.36    110.43 o 
  -1   1   9     2336.09     2091.57     58.79 o 
   1   1   9     2126.89     1632.65     34.81 o 
   3   1   9      669.73      695.58     27.05 o 
   5   1   9     3220.13     3425.16     85.43 o 
   7   1   9     2112.13     1912.45     54.88 o 
   9   1   9     2414.75     2328.47     67.22 o 
  11   1   9      801.67      755.67     53.81 o 
  13   1   9      152.77       87.08     36.13 o 
  15   1   9      106.61       56.00     47.32 o 
 -18   2   9       87.16      155.73     53.73 o 
 -16   2   9       34.63      -46.53     47.33 o 
 -14   2   9      400.78      264.38     45.68 o 
 -12   2   9     7955.98     8068.89    162.77 o 
 -10   2   9      235.11      169.86     25.40 o 
  -8   2   9    43395.01    49589.27    889.30 o 
  -6   2   9      216.46      258.13     17.44 o 
  -4   2   9     2417.98     3130.90     58.79 o 
  -2   2   9     2406.37     2545.42     48.83 o 
   0   2   9    10655.54    12174.50    204.78 o 
   2   2   9      276.25      300.04     13.99 o 
   4   2   9    18358.54    21686.42    403.85 o 
   6   2   9     3777.40     4371.75     92.65 o 
   8   2   9       30.11       45.33     18.33 o 
  10   2   9       24.88       58.26     31.31 o 
  12   2   9       53.62       57.81     35.64 o 
  14   2   9       12.63      -39.37     34.08 o 
  16   2   9       19.00       11.73     46.03 o 
 -17   3   9      252.64      349.76     57.56 o 
 -15   3   9      419.88      388.59     52.71 o 
 -13   3   9      425.35      362.50     40.04 o 
 -11   3   9      127.88      112.36     20.39 o 
  -9   3   9      181.45      193.37     22.60 o 
  -7   3   9     8717.08     7185.80    135.49 o 
  -5   3   9     3775.81     3347.65     87.13 o 
  -3   3   9     1171.64     1057.12     38.19 o 
  -1   3   9     1324.89     1042.65     40.71 o 
   1   3   9     3250.49     2806.58     87.83 o 
   3   3   9      224.25      243.03     12.15 o 
   5   3   9     1180.29     1044.36     34.01 o 
   7   3   9     3202.39     3190.14     74.19 o 
   9   3   9      536.17      549.22     34.13 o 
  11   3   9      468.84      514.40     44.07 o 
  13   3   9      207.30      210.42     41.71 o 
  15   3   9       43.28        9.50     66.15 o 
 -18   4   9       94.67       54.10     50.42 o 
 -16   4   9       27.81      -43.50     43.14 o 
 -14   4   9       53.15      -16.87     38.80 o 
 -12   4   9       64.67       12.41     29.79 o 
 -10   4   9      157.97      135.03     21.30 o 
  -8   4   9     1368.37     1448.87     37.28 o 
  -6   4   9     3760.12     3750.85     71.88 o 
  -4   4   9      975.79     1252.71     30.82 o 
  -2   4   9    50009.94    58577.37    965.51 o 
   0   4   9     1476.84     1569.15     36.05 o 
   2   4   9     3875.54     4848.98     90.78 o 
   4   4   9     5636.13     7505.38    138.37 o 
   6   4   9     1673.98     1994.17     52.55 o 
   8   4   9     2555.00     2687.60     67.81 o 
  10   4   9      523.85      502.00     43.29 o 
  12   4   9      687.40      720.33     51.81 o 
  14   4   9       55.97        4.46     41.67 o 
  16   4   9       34.07       12.66     70.33 o 
 -17   5   9      195.63      154.84     50.73 o 
 -15   5   9        0.75      -49.49     45.79 o 
 -13   5   9      289.50      230.88     47.68 o 
 -11   5   9      856.17      653.58     44.94 o 
  -9   5   9      222.06      277.71     20.11 o 
  -7   5   9     1537.45     1324.12     35.26 o 
  -5   5   9     3858.08     3604.34     87.79 o 
  -3   5   9     1073.67      809.04     25.15 o 
  -1   5   9     1668.73     1202.95     41.34 o 
   1   5   9     6888.90     6133.19    145.17 o 
   3   5   9     3875.62     4105.78     99.24 o 
   5   5   9     2166.74     1923.53     65.33 o 
   7   5   9      229.72      235.63     25.99 o 
   9   5   9      157.08      176.85     25.43 o 
  11   5   9      963.17      965.06     52.59 o 
  13   5   9      275.65      226.72     41.53 o 
  15   5   9       76.44       74.58     84.02 o 
 -16   6   9       37.85       19.03     43.72 o 
 -14   6   9        6.83        9.22     40.21 o 
 -12   6   9      255.77      225.00     31.37 o 
 -10   6   9      266.99      242.77     26.60 o 
  -8   6   9     2254.67     2709.03     61.72 o 
  -6   6   9     1498.54     1646.21     43.05 o 
  -4   6   9     4041.83     4715.43    102.62 o 
  -2   6   9     5038.93     5467.53    101.91 o 
   0   6   9    26330.17    30610.46    507.39 o 
   2   6   9      124.79      130.62     12.41 o 
   4   6   9      800.36     1009.50     29.53 o 
   6   6   9      275.83      240.09     23.56 o 
   8   6   9     2053.07     2078.89     64.86 o 
  10   6   9      292.39      399.65     40.04 o 
  12   6   9      101.98       60.41     35.49 o 
  14   6   9        2.65       -4.97     43.19 o 
  16   6   9        7.07       60.80     51.53 o 
 -17   7   9       39.10       18.94     69.01 o 
 -15   7   9      199.03      142.15     44.72 o 
 -13   7   9      140.90       97.95     40.11 o 
 -11   7   9     1815.79     1637.34     60.11 o 
  -9   7   9     1201.87     1048.17     39.89 o 
  -7   7   9     2008.07     1994.13     60.74 o 
  -5   7   9     3479.32     3168.53     66.90 o 
  -3   7   9     1209.91     1204.66     31.30 o 
  -1   7   9     6196.00     5658.91    109.34 o 
   1   7   9     2920.64     2464.64     50.03 o 
   3   7   9     1486.47     1447.46     35.12 o 
   5   7   9     1758.36     1785.38     44.47 o 
   7   7   9      311.14      318.81     27.38 o 
   9   7   9      765.46      883.49     44.33 o 
  11   7   9      165.92      140.87     38.24 o 
  13   7   9       66.88       34.44     39.64 o 
  15   7   9      162.04      147.27     56.32 o 
 -16   8   9       71.76       62.05     78.71 o 
 -14   8   9       86.03       58.66     45.41 o 
 -12   8   9      853.31      841.47     66.02 o 
 -10   8   9       24.99       15.93     22.45 o 
  -8   8   9     3866.76     3824.03     87.98 o 
  -6   8   9      144.56      123.83     16.90 o 
  -4   8   9      406.48      538.14     21.65 o 
  -2   8   9     5713.46     6517.96    126.83 o 
   0   8   9     4253.99     4332.42     84.02 o 
   2   8   9      355.00      498.39     20.14 o 
   4   8   9       61.99       78.11     14.98 o 
   6   8   9      172.40      202.06     21.04 o 
   8   8   9      130.65      143.06     25.63 o 
  10   8   9        2.10        5.67     30.48 o 
  12   8   9       88.99      167.97     42.84 o 
  14   8   9       27.05       -3.51     67.23 o 
 -15   9   9       59.84       29.93     93.25 o 
 -13   9   9       40.91        1.98     48.78 o 
 -11   9   9      708.60      790.38     71.81 o 
  -9   9   9     2026.91     1805.34     66.88 o 
  -7   9   9      465.23      485.62     42.11 o 
  -5   9   9     1330.09     1337.43     43.04 o 
  -3   9   9      129.99      128.33     18.66 o 
  -1   9   9      188.52      192.11     19.71 o 
   1   9   9      880.82      945.88     27.78 o 
   3   9   9      794.52      789.05     27.25 o 
   5   9   9      735.51      626.16     25.71 o 
   7   9   9      244.43      218.75     45.78 o 
   9   9   9      350.92      377.24     41.47 o 
  11   9   9      199.02      210.46     40.77 o 
  13   9   9      249.11      188.16     44.04 o 
  15   9   9       17.13       26.31     50.39 o 
 -16  10   9        7.37       35.86     64.19 o 
 -14  10   9      108.18      209.88    103.76 o 
 -12  10   9      467.31      413.25     66.75 o 
 -10  10   9        7.26       11.22     32.62 o 
  -8  10   9      182.27      181.80     34.17 o 
  -6  10   9      112.76       67.36     31.26 o 
  -4  10   9      100.23      108.10     22.26 o 
  -2  10   9       13.40       19.33     18.38 o 
   0  10   9       32.18       24.54     17.19 o 
   2  10   9      271.22      392.05     20.66 o 
   4  10   9     1000.30     1066.24     36.42 o 
   6  10   9      286.61      337.86     36.99 o 
   8  10   9      321.71      340.87     39.66 o 
  10  10   9       96.94       78.80     38.60 o 
  12  10   9       90.01       64.83     39.23 o 
  14  10   9       23.01      -26.44     32.22 o 
 -15  11   9        7.05       -2.55     58.45 o 
 -13  11   9      116.57      159.69     60.22 o 
 -11  11   9       64.32       28.89     48.86 o 
  -9  11   9      143.00      172.29     64.72 o 
  -7  11   9      125.09       28.67     33.21 o 
  -5  11   9       13.34       40.30     33.48 o 
  -3  11   9     2926.52     2672.73     81.21 o 
  -1  11   9      249.01      276.90     26.79 o 
   1  11   9      498.56      486.64     45.38 o 
   3  11   9      642.96      738.62     39.24 o 
   5  11   9     1668.23     1624.88     65.47 o 
   7  11   9     1596.02     1527.25     65.95 o 
   9  11   9      674.24      835.12     54.06 o 
  11  11   9      439.19      517.25     50.99 o 
  13  11   9       25.29       49.80     42.90 o 
 -14  12   9      109.52      100.77     58.49 o 
 -12  12   9      276.85      317.01    157.26 o 
 -10  12   9     1090.33     1192.70     66.42 o 
  -8  12   9       53.93       78.84     38.12 o 
  -6  12   9     2898.75     2930.46    101.36 o 
  -4  12   9     2498.09     2347.76     85.71 o 
  -2  12   9       16.48       39.27     31.48 o 
   0  12   9     1781.72     1742.06     62.82 o 
   2  12   9     4173.42     3922.51    107.68 o 
   4  12   9       66.01       23.75     37.36 o 
   6  12   9      575.58      633.25     56.70 o 
   8  12   9       26.83       42.10     42.36 o 
  10  12   9      152.38      262.79     73.10 o 
  12  12   9       18.30       61.45     52.70 o 
 -13  13   9      127.06      126.79    121.60 o 
 -11  13   9      321.12      413.69     96.04 o 
  -9  13   9     1318.22     1389.62     73.34 o 
  -7  13   9     1142.61     1081.06     63.41 o 
  -5  13   9      831.74      947.44     56.52 o 
  -3  13   9     1328.87     1169.09     59.59 o 
  -1  13   9     1395.81     1232.30     67.57 o 
   1  13   9     1642.30     1442.30     75.19 o 
   3  13   9      950.68      795.03     43.37 o 
   5  13   9      180.34      128.83     58.09 o 
   7  13   9      602.68      780.71     87.43 o 
   9  13   9      150.60      218.28     97.62 o 
  11  13   9       16.96      -49.77     68.05 o 
 -12  14   9       45.84      171.08     58.01 o 
 -10  14   9      155.35      145.70     63.52 o 
  -8  14   9     1115.76     1221.17     83.97 o 
  -6  14   9       70.31      -41.44     40.28 o 
  -4  14   9      199.27      202.69     42.88 o 
  -2  14   9        9.94       -0.66     56.27 o 
   0  14   9     1176.39     1341.26    127.11 o 
   2  14   9      109.31      -27.99     65.44 o 
   4  14   9      911.05      980.34     91.88 o 
   6  14   9        8.78      -33.92     57.64 o 
   8  14   9      143.82      212.68     72.05 o 
  10  14   9       82.45       47.30    110.32 o 
 -11  15   9      213.07      247.99    115.77 o 
  -9  15   9        6.26       19.90     59.78 o 
  -7  15   9      392.37      536.78    104.15 o 
  -5  15   9      313.14      354.32     72.85 o 
  -3  15   9      422.26      405.07     73.82 o 
  -1  15   9      187.99      244.41     62.89 o 
   1  15   9      133.49      179.73     63.64 o 
   3  15   9      280.31      333.44     69.03 o 
   5  15   9       22.68       31.54     60.43 o 
   7  15   9      260.42      191.92     72.93 o 
   9  15   9      273.14      362.40     84.15 o 
 -10  16   9        6.39       80.10    134.76 o 
  -8  16   9       83.82      102.92     69.78 o 
  -6  16   9       19.68        0.19     62.87 o 
  -4  16   9      179.89      194.26     70.12 o 
  -2  16   9      122.03      213.68     66.56 o 
   0  16   9       91.87       59.55     58.48 o 
   2  16   9      658.16      784.88    107.76 o 
   4  16   9      203.99      226.60     71.54 o 
   6  16   9       35.25       97.64     69.52 o 
   8  16   9       64.09       61.90     75.29 o 
  -9  17   9        7.29       50.62    102.02 o 
  -7  17   9       34.00       -9.11     82.18 o 
  -5  17   9       13.38      -67.26     83.41 o 
  -3  17   9      142.66       42.24     64.31 o 
  -1  17   9       35.47      -83.14     66.80 o 
   1  17   9       15.13       63.54     65.80 o 
   3  17   9      105.65       27.27     65.39 o 
   5  17   9      161.80      206.26     74.60 o 
   7  17   9      205.55      247.13     82.25 o 
  -8  18   9       69.01      137.08    138.21 o 
  -6  18   9       19.61       34.11    126.78 o 
  -4  18   9      480.38      595.80     86.84 o 
  -2  18   9      186.24      210.66     73.26 o 
   0  18   9       32.85        1.78     70.15 o 
   2  18   9       12.69       -1.82     64.50 o 
   4  18   9      132.39      225.77    135.82 o 
   6  18   9       21.31       27.74     79.24 o 
  -5  19   9       45.79       34.63     96.84 o 
  -3  19   9       16.12       40.92     91.63 o 
  -1  19   9      160.96      138.30    106.08 o 
   1  19   9       10.03       30.00     84.69 o 
   3  19   9      231.40      258.77     91.19 o 
  -2  20   9      334.53      409.79    118.09 o 
   0  20   9       58.66      121.64    114.43 o 
 -18   0  10       23.57       -0.12     67.37 o 
 -16   0  10     3231.32     3150.54    175.04 o 
 -14   0  10     1130.68     1136.70    144.05 o 
 -12   0  10    18481.81    18442.83    489.89 o 
 -10   0  10     1484.21     1949.29     75.90 o 
  -8   0  10    48597.83    56889.92   1442.29 o 
  -6   0  10    10947.50    13264.83    345.81 o 
  -4   0  10     1220.34     1435.72     46.00 o 
  -2   0  10     3080.18     3423.23     88.83 o 
   0   0  10     5021.25     5734.34    247.92 o 
   2   0  10      878.94      771.73     30.02 o 
   4   0  10     8860.32    11323.09    271.04 o 
   6   0  10    10897.02    13959.86    335.28 o 
   8   0  10      225.55      241.22     30.28 o 
  10   0  10      774.97      755.36     78.61 o 
  12   0  10      104.73       64.36     52.38 o 
  14   0  10       51.61       19.07     56.00 o 
  16   0  10       60.47      -26.33    152.21 o 
 -17   1  10       94.01       82.10     53.15 o 
 -15   1  10      429.91      427.99     54.14 o 
 -13   1  10       36.66       49.09     37.91 o 
 -11   1  10        5.75       18.79     26.22 o 
  -9   1  10      637.74      603.81     27.43 o 
  -7   1  10     1551.33     1254.94     39.31 o 
  -5   1  10      130.38       91.55     13.23 o 
  -3   1  10     1695.43     1443.95     48.59 o 
  -1   1  10     2546.22     2379.05     49.29 o 
   1   1  10     1102.29      898.60     22.73 o 
   3   1  10     1827.01     1621.77     34.44 o 
   5   1  10     1077.79     1081.89     38.90 o 
   7   1  10     1525.78     1546.51     49.11 o 
   9   1  10     2487.03     2661.38     92.20 o 
  11   1  10      480.61      419.23     43.07 o 
  13   1  10       83.90       53.93     45.92 o 
  15   1  10      126.52       47.08     41.51 o 
 -18   2  10      176.21      276.17     58.02 o 
 -16   2  10        6.20      -14.01     42.11 o 
 -14   2  10      202.02      212.90     45.52 o 
 -12   2  10      357.52      397.40     55.93 o 
 -10   2  10     1075.56     1146.99     49.71 o 
  -8   2  10      454.63      470.58     27.10 o 
  -6   2  10     3531.74     3767.74     78.49 o 
  -4   2  10     6336.30     7555.93    130.85 o 
  -2   2  10      741.23      755.81     22.03 o 
   0   2  10     2195.25     2521.72     48.21 o 
   2   2  10     2519.92     2671.49     54.49 o 
   4   2  10     4919.51     5838.51    135.66 o 
   6   2  10      412.47      555.09     26.08 o 
   8   2  10     4199.36     4583.56    103.86 o 
  10   2  10       99.18      175.99     39.19 o 
  12   2  10      401.18      509.27     47.66 o 
  14   2  10      149.33      121.18     55.56 o 
  16   2  10       55.06       49.35     61.89 o 
 -17   3  10      459.36      529.14     61.24 o 
 -15   3  10      157.07       95.95     41.77 o 
 -13   3  10      311.64      263.30     36.48 o 
 -11   3  10        0.40      -23.79     19.34 o 
  -9   3  10       23.47       20.96     14.65 o 
  -7   3  10     4218.86     3322.69     68.88 o 
  -5   3  10     6637.29     5865.09    111.59 o 
  -3   3  10     5126.54     4588.61     98.93 o 
  -1   3  10     5095.11     4273.13    109.32 o 
   1   3  10     1885.60     1635.92     36.04 o 
   3   3  10      318.10      316.62     14.31 o 
   5   3  10      603.40      570.27     25.43 o 
   7   3  10     2194.13     2361.46     61.27 o 
   9   3  10      298.07      360.98     30.15 o 
  11   3  10       74.35      106.12     40.80 o 
  13   3  10      424.45      462.54     47.70 o 
  15   3  10       35.10       -2.99     50.36 o 
 -18   4  10      274.15      235.96     55.54 o 
 -16   4  10      143.47      152.57     55.48 o 
 -14   4  10     1031.33     1186.96     72.25 o 
 -12   4  10      500.26      582.07     42.96 o 
 -10   4  10      773.38      857.98     35.07 o 
  -8   4  10       18.36        8.55     12.95 o 
  -6   4  10     7764.92     9584.66    166.46 o 
  -4   4  10      200.15      245.12     19.94 o 
  -2   4  10     4858.62     5821.65    102.98 o 
   0   4  10    18525.30    22145.82    388.83 o 
   2   4  10      227.44      288.41     13.82 o 
   4   4  10     7608.55     9016.93    155.55 o 
   6   4  10     1868.83     2300.80     57.87 o 
   8   4  10      404.97      484.35     34.85 o 
  10   4  10       24.04       16.95     31.72 o 
  12   4  10       57.46       33.70     38.24 o 
  14   4  10      269.82      357.87     47.30 o 
  16   4  10      432.39      652.55     67.74 o 
 -17   5  10      115.61       72.06     62.50 o 
 -15   5  10       25.11       17.78     38.77 o 
 -13   5  10      130.29      124.35     39.31 o 
 -11   5  10      437.95      373.91     32.87 o 
  -9   5  10      299.30      313.66     20.82 o 
  -7   5  10      153.72      149.75     16.73 o 
  -5   5  10     2801.71     2358.06     54.23 o 
  -3   5  10      276.50      249.64     15.69 o 
  -1   5  10      307.75      289.60     20.03 o 
   1   5  10     1401.28     1139.81     51.81 o 
   3   5  10     5639.45     5232.21     94.20 o 
   5   5  10     2469.82     2340.07     58.24 o 
   7   5  10       37.77       21.40     19.57 o 
   9   5  10     1110.80     1104.58     43.42 o 
  11   5  10       74.32       43.86     34.04 o 
  13   5  10      404.48      391.43     57.52 o 
  15   5  10      422.21      424.95     52.04 o 
 -16   6  10       29.47       29.45     41.18 o 
 -14   6  10       71.99       65.55     40.80 o 
 -12   6  10       82.71       70.47     27.44 o 
 -10   6  10     1969.18     2118.30     67.21 o 
  -8   6  10      342.51      395.29     22.36 o 
  -6   6  10    10522.78    11315.80    196.50 o 
  -4   6  10       92.77       81.18     14.01 o 
  -2   6  10     1346.36     1714.51     43.35 o 
   0   6  10      231.96      263.56     16.29 o 
   2   6  10     7488.69     9237.78    159.83 o 
   4   6  10       17.17       30.89     11.66 o 
   6   6  10      540.97      672.81     31.08 o 
   8   6  10       11.53        0.61     17.44 o 
  10   6  10       61.95       57.35     32.20 o 
  12   6  10      163.79      229.34     40.62 o 
  14   6  10       96.65       33.26     70.37 o 
 -17   7  10       29.00       46.00     45.35 o 
 -15   7  10      156.93      100.06     43.70 o 
 -13   7  10     1049.26     1006.13     64.02 o 
 -11   7  10     1551.88     1378.21     55.48 o 
  -9   7  10     3671.09     3287.10     79.20 o 
  -7   7  10      340.55      389.40     23.52 o 
  -5   7  10     3402.97     3312.26     71.24 o 
  -3   7  10      488.71      457.67     19.99 o 
  -1   7  10     3307.63     3003.48     62.90 o 
   1   7  10     1246.49     1210.80     33.05 o 
   3   7  10      554.86      595.38     21.75 o 
   5   7  10      659.60      659.50     24.12 o 
   7   7  10      104.69       96.80     22.96 o 
   9   7  10     1647.73     1553.35     59.09 o 
  11   7  10      496.56      577.37     46.43 o 
  13   7  10      501.02      518.39     54.05 o 
  15   7  10       28.29      -49.13     53.09 o 
 -16   8  10        1.02      -15.02     67.84 o 
 -14   8  10       46.63      114.78    115.83 o 
 -12   8  10       66.93       83.30     35.92 o 
 -10   8  10      170.75      109.16     30.06 o 
  -8   8  10      691.97      918.27     37.30 o 
  -6   8  10      519.13      612.09     26.24 o 
  -4   8  10      394.73      475.69     20.83 o 
  -2   8  10     4870.27     5162.45    104.02 o 
   0   8  10     2982.51     3386.79     69.09 o 
   2   8  10     4213.65     4764.31     88.47 o 
   4   8  10      441.04      456.69     21.56 o 
   6   8  10       62.47       75.08     22.32 o 
   8   8  10      237.36      235.71     27.41 o 
  10   8  10     1046.66     1040.49     59.72 o 
  12   8  10       22.28      -29.56     37.35 o 
  14   8  10        7.35       18.34     70.09 o 
 -15   9  10        3.36       48.76     65.20 o 
 -13   9  10       36.69      103.16     50.40 o 
 -11   9  10      691.07      567.23     64.38 o 
  -9   9  10      844.58      826.14     47.61 o 
  -7   9  10      935.94      762.70     56.07 o 
  -5   9  10      939.03      951.34     36.21 o 
  -3   9  10     1327.93     1151.53     37.44 o 
  -1   9  10      141.14      157.45     18.89 o 
   1   9  10      586.62      615.10     22.84 o 
   3   9  10     5003.31     4707.30     89.95 o 
   5   9  10      243.61      267.25     20.32 o 
   7   9  10       29.51       11.03     36.27 o 
   9   9  10      266.82      310.82     40.37 o 
  11   9  10      194.84      270.28     44.09 o 
  13   9  10      126.36       80.49     41.42 o 
 -16  10  10      334.54      360.78     77.92 o 
 -14  10  10       19.77       65.52    101.84 o 
 -12  10  10      116.85      128.06     54.11 o 
 -10  10  10      727.26      769.35     59.31 o 
  -8  10  10     3784.90     3764.64    161.25 o 
  -6  10  10       62.82       25.49     30.54 o 
  -4  10  10      409.10      392.05     28.11 o 
  -2  10  10     1211.03     1398.31     42.77 o 
   0  10  10     2654.13     2893.75     69.45 o 
   2  10  10      663.92      735.80     29.78 o 
   4  10  10      582.25      635.15     31.38 o 
   6  10  10    11144.94    11078.39    278.81 o 
   8  10  10     2820.06     2829.08     96.25 o 
  10  10  10       64.21       54.67     36.40 o 
  12  10  10        5.07      -21.13     37.86 o 
  14  10  10      136.99      124.25     75.35 o 
 -15  11  10       33.20      145.54     83.71 o 
 -13  11  10      144.89      106.42     80.72 o 
 -11  11  10       93.47      189.29     51.93 o 
  -9  11  10      166.76      230.23     37.22 o 
  -7  11  10      876.97     1038.06     72.53 o 
  -5  11  10      748.23      748.21     49.97 o 
  -3  11  10     1346.15     1215.90     56.63 o 
  -1  11  10     1161.75     1220.55     46.42 o 
   1  11  10      124.81      117.17     24.59 o 
   3  11  10      645.78      575.76     40.14 o 
   5  11  10      891.06     1034.39     64.98 o 
   7  11  10     2079.21     2074.95     78.89 o 
   9  11  10      360.05      389.21     47.67 o 
  11  11  10      353.16      396.47     49.85 o 
  13  11  10      209.02      182.54     47.35 o 
 -14  12  10      121.65      232.71     82.91 o 
 -12  12  10     1095.29     1055.52     85.84 o 
 -10  12  10      142.77      232.90     52.70 o 
  -8  12  10      469.56      524.78     71.56 o 
  -6  12  10      407.48      428.11     44.85 o 
  -4  12  10      186.89      264.27     38.88 o 
  -2  12  10     1798.42     1496.73     75.18 o 
   0  12  10       88.70       85.64     26.57 o 
   2  12  10     1130.26     1204.72     51.21 o 
   4  12  10      711.92      615.37     52.80 o 
   6  12  10      663.84      596.45     59.36 o 
   8  12  10      417.93      491.32     56.53 o 
  10  12  10       41.48       96.84     48.23 o 
  12  12  10       13.32       20.17     70.00 o 
 -13  13  10      381.53      232.24    227.96 o 
 -11  13  10      161.22      221.73     91.38 o 
  -9  13  10      458.66      459.90     74.08 o 
  -7  13  10     1570.00     1636.17     76.51 o 
  -5  13  10     1341.50     1292.86     64.11 o 
  -3  13  10       57.02      102.62     38.90 o 
  -1  13  10     1756.74     1741.06     81.83 o 
   1  13  10     1375.82     1304.32     74.91 o 
   3  13  10     1056.72     1151.59     67.88 o 
   5  13  10     1022.58      991.20     67.10 o 
   7  13  10      238.33      133.45     65.07 o 
   9  13  10       78.92       31.56     64.56 o 
  11  13  10       17.12      -18.06     70.54 o 
 -12  14  10       55.46      130.79     78.05 o 
 -10  14  10      873.99     1107.92    254.92 o 
  -8  14  10      557.37      620.80     57.48 o 
  -6  14  10      290.60      348.01     57.40 o 
  -4  14  10       40.73        3.41     38.83 o 
  -2  14  10      269.11      294.03     46.10 o 
   0  14  10      460.10      570.72     73.13 o 
   2  14  10       27.74      -31.65     51.61 o 
   4  14  10       33.61       -0.64     55.01 o 
   6  14  10       51.06        9.21     58.08 o 
   8  14  10      269.64      351.73     78.16 o 
  10  14  10       11.41       21.06     72.19 o 
 -11  15  10      129.52      352.87    147.08 o 
  -9  15  10      157.90      211.33     53.43 o 
  -7  15  10      370.37      406.79     77.00 o 
  -5  15  10       43.25        2.01     60.78 o 
  -3  15  10      235.62      217.37     66.52 o 
  -1  15  10      367.71      333.84     67.30 o 
   1  15  10      135.57      212.04     77.05 o 
   3  15  10      175.39      218.80     66.05 o 
   5  15  10      264.58      238.82     70.80 o 
   7  15  10        1.85       10.31     65.98 o 
   9  15  10      132.12      142.95     78.08 o 
 -10  16  10       65.34      191.92    144.14 o 
  -8  16  10       60.73      164.13     74.50 o 
  -6  16  10       32.94      -15.81     64.80 o 
  -4  16  10      137.96      153.15     69.50 o 
  -2  16  10      108.69      -64.14     57.59 o 
   0  16  10       22.60       69.25     59.82 o 
   2  16  10       17.93       41.47     59.84 o 
   4  16  10      206.51      297.20     74.38 o 
   6  16  10      220.16      223.00     82.24 o 
   8  16  10       14.29       50.23     74.01 o 
  -9  17  10        2.55       83.89     79.10 o 
  -7  17  10       68.56      206.76     68.55 o 
  -5  17  10       31.42       15.89     68.89 o 
  -3  17  10       21.23       59.81     64.52 o 
  -1  17  10        0.21       57.62     62.05 o 
   1  17  10        6.86      -11.82     75.17 o 
   3  17  10       61.41       18.84     65.30 o 
   5  17  10       72.12       29.07     69.42 o 
   7  17  10       52.38       56.48     77.04 o 
  -8  18  10       94.13      207.12     92.61 o 
  -6  18  10       19.21       23.26     75.60 o 
  -4  18  10      307.31      325.33     83.12 o 
  -2  18  10      720.25      627.21     96.84 o 
   0  18  10       74.06       44.83     66.69 o 
   2  18  10      232.85      335.75     78.38 o 
   4  18  10       17.97      -17.31     95.43 o 
   6  18  10      144.03       -9.81     98.51 o 
  -5  19  10       38.38       21.57     73.66 o 
  -3  19  10       42.60      117.58     73.35 o 
  -1  19  10       15.17      -54.83     68.70 o 
   1  19  10       48.02       75.94     71.15 o 
   3  19  10       72.06       80.47     75.22 o 
 -17   1  11      151.59       39.69     47.41 o 
 -15   1  11      266.53      270.73     49.43 o 
 -13   1  11      167.42      256.73     42.22 o 
 -11   1  11      137.85      136.75     21.37 o 
  -9   1  11       67.15       41.88     16.68 o 
  -7   1  11     2201.94     1866.18     48.16 o 
  -5   1  11     1880.27     1597.86     80.37 o 
  -3   1  11     1828.25     1574.28     54.31 o 
  -1   1  11     4592.75     4213.09     81.49 o 
   1   1  11     2321.60     2180.36     43.07 o 
   3   1  11     2357.38     2490.95     54.12 o 
   5   1  11      104.27      115.30     10.55 o 
   7   1  11      100.28      105.50     26.16 o 
   9   1  11     1534.04     1879.03     75.90 o 
  11   1  11      173.03      182.52     47.20 o 
  13   1  11       87.48       19.90     38.29 o 
  15   1  11       93.50      -48.13     44.75 o 
 -18   2  11      212.74      202.43     54.59 o 
 -16   2  11      260.79      189.84     54.43 o 
 -14   2  11       64.37      149.06     42.41 o 
 -12   2  11     5289.48     5814.04    143.30 o 
 -10   2  11     3706.03     4148.90     91.76 o 
  -8   2  11     1084.43     1051.36     35.43 o 
  -6   2  11     1670.61     1973.67     47.91 o 
  -4   2  11    20323.42    23347.63    453.62 o 
  -2   2  11    68614.89    81906.95   1346.45 o 
   0   2  11    32712.94    37261.45    616.21 o 
   2   2  11     2782.49     3353.56     66.63 o 
   4   2  11      638.27      848.92     23.33 o 
   6   2  11       78.31       74.12     19.25 o 
   8   2  11       29.06       26.69     19.94 o 
  10   2  11      157.75      132.48     36.85 o 
  12   2  11       67.40       84.61     38.35 o 
  14   2  11       15.55      -53.62     35.74 o 
  16   2  11      257.22      307.85     60.26 o 
 -17   3  11       37.60      100.05     68.39 o 
 -15   3  11      314.42      255.52     48.49 o 
 -13   3  11      257.75      312.85     44.15 o 
 -11   3  11      142.71      163.40     28.69 o 
  -9   3  11       64.39       79.50     18.40 o 
  -7   3  11     1249.92      913.23     31.78 o 
  -5   3  11     1213.55     1072.89     30.47 o 
  -3   3  11     8607.96     7342.29    136.18 o 
  -1   3  11     6709.46     5994.49    105.02 o 
   1   3  11     4169.77     4026.38    101.47 o 
   3   3  11     1208.51     1201.48     29.24 o 
   5   3  11      304.67      320.33     23.99 o 
   7   3  11      428.41      476.79     28.31 o 
   9   3  11      834.35      900.08     50.74 o 
  11   3  11      268.14      311.12     43.94 o 
  13   3  11      606.84      567.65     67.97 o 
  15   3  11       97.08      -18.26     54.29 o 
 -18   4  11       36.85       60.14     49.26 o 
 -16   4  11      173.30      192.34     48.19 o 
 -14   4  11      790.38      959.53     79.68 o 
 -12   4  11     3592.86     3459.83     96.31 o 
 -10   4  11      402.93      514.52     29.02 o 
  -8   4  11      294.53      370.55     20.27 o 
  -6   4  11     2822.40     3115.33     62.16 o 
  -4   4  11     3477.60     4106.95     77.11 o 
  -2   4  11     6723.79     7661.19    133.30 o 
   0   4  11     4459.49     4889.13     92.91 o 
   2   4  11    10893.85    13056.75    221.15 o 
   4   4  11     7441.56     8433.08    146.62 o 
   6   4  11       31.73       24.03     18.24 o 
   8   4  11     1697.54     1986.75     57.26 o 
  10   4  11     1036.91     1131.82     56.56 o 
  12   4  11       33.42      -17.30     37.91 o 
  14   4  11      378.55      412.80     50.30 o 
  16   4  11       58.73       85.34     51.29 o 
 -17   5  11       53.30      -11.00     51.38 o 
 -15   5  11       11.32      -51.26     40.77 o 
 -13   5  11      864.48      667.73     56.40 o 
 -11   5  11       13.49        6.91     25.60 o 
  -9   5  11       59.37       54.17     15.83 o 
  -7   5  11      444.36      460.12     21.63 o 
  -5   5  11     1656.66     1443.77     50.69 o 
  -3   5  11     4177.88     3990.40     89.89 o 
  -1   5  11      481.59      404.25     19.48 o 
   1   5  11      200.52      196.47     14.95 o 
   3   5  11     3263.62     3315.75     82.04 o 
   5   5  11     1509.11     1389.74     42.45 o 
   7   5  11      569.96      600.85     34.39 o 
   9   5  11      845.76     1016.89     53.25 o 
  11   5  11       31.65       16.35     33.92 o 
  13   5  11      405.19      415.49     48.00 o 
  15   5  11      358.48      397.11     56.58 o 
 -16   6  11        0.87        3.49     41.07 o 
 -14   6  11       10.05      -50.81     37.42 o 
 -12   6  11       96.38      127.97     38.43 o 
 -10   6  11      269.97      306.26     31.52 o 
  -8   6  11     1137.56     1419.71     41.32 o 
  -6   6  11      226.28      287.76     19.07 o 
  -4   6  11      286.31      307.04     18.79 o 
  -2   6  11      247.48      265.90     15.19 o 
   0   6  11      589.07      598.77     22.60 o 
   2   6  11     1847.65     1975.06     45.70 o 
   4   6  11      612.26      768.88     24.93 o 
   6   6  11      436.52      495.05     28.47 o 
   8   6  11      398.40      345.45     32.17 o 
  10   6  11      109.22      166.26     35.20 o 
  12   6  11       26.74      -17.31     36.11 o 
  14   6  11       22.80        2.99     60.51 o 
 -17   7  11       98.89       65.21     64.23 o 
 -15   7  11       88.15       33.58     54.01 o 
 -13   7  11      801.44      673.44     55.13 o 
 -11   7  11     1343.10     1111.78     61.75 o 
  -9   7  11     3301.80     2955.77     78.63 o 
  -7   7  11      743.29      717.98     28.03 o 
  -5   7  11     2945.56     2785.21     58.90 o 
  -3   7  11      645.47      604.18     21.91 o 
  -1   7  11      241.82      286.01     16.79 o 
   1   7  11      207.61      181.81     16.39 o 
   3   7  11      141.06      155.43     14.51 o 
   5   7  11      139.01      197.34     16.29 o 
   7   7  11      261.22      287.17     27.80 o 
   9   7  11      990.40      898.39     40.21 o 
  11   7  11      609.11      599.82     50.76 o 
  13   7  11      626.61      583.98     63.47 o 
  15   7  11        8.94        0.67    100.53 o 
 -16   8  11       42.89        2.06     59.32 o 
 -14   8  11      141.25      206.20     59.60 o 
 -12   8  11      565.95      522.77     48.48 o 
 -10   8  11      461.98      450.40     44.21 o 
  -8   8  11     1111.62     1155.09     42.50 o 
  -6   8  11     9015.76     9031.48    173.24 o 
  -4   8  11     5157.40     5725.15    111.39 o 
  -2   8  11      851.09     1205.35     36.79 o 
   0   8  11      315.94      363.20     17.45 o 
   2   8  11      256.20      266.66     17.66 o 
   4   8  11      282.76      307.73     19.00 o 
   6   8  11     2804.34     3058.17     75.25 o 
   8   8  11      879.70      919.59     48.22 o 
  10   8  11      182.86      253.37     41.10 o 
  12   8  11      388.19      410.04     49.22 o 
  14   8  11       31.82       27.70     83.73 o 
 -15   9  11       67.02      127.79     56.81 o 
 -13   9  11       46.10       79.94     53.13 o 
 -11   9  11       27.90      -62.98     62.16 o 
  -9   9  11     1239.50     1091.42     59.46 o 
  -7   9  11      319.75      329.50     31.92 o 
  -5   9  11      133.12      119.24     22.38 o 
  -3   9  11     2878.77     2659.74     66.24 o 
  -1   9  11     3539.97     3328.08     76.69 o 
   1   9  11      159.15      161.56     15.32 o 
   3   9  11     3758.37     3421.57     78.53 o 
   5   9  11      999.03     1050.62     48.62 o 
   7   9  11     1018.69     1116.40     57.25 o 
   9   9  11        9.13       10.39     33.16 o 
  11   9  11       80.95       48.02     40.17 o 
  13   9  11       97.07       74.41     39.14 o 
 -16  10  11        4.30       50.44    131.77 o 
 -14  10  11      285.70      344.40     68.54 o 
 -12  10  11      190.27      132.19     67.96 o 
 -10  10  11      752.99      758.94     69.94 o 
  -8  10  11      470.55      472.46     55.98 o 
  -6  10  11      362.89      424.10     46.95 o 
  -4  10  11     1231.18     1180.76     46.77 o 
  -2  10  11      162.06      236.45     23.08 o 
   0  10  11      568.65      686.03     36.92 o 
   2  10  11      227.00      246.25     27.29 o 
   4  10  11      672.05      931.68     37.95 o 
   6  10  11      106.82      139.18     33.06 o 
   8  10  11      243.00      256.71     38.37 o 
  10  10  11      498.00      437.13     47.82 o 
  12  10  11       20.02       46.55     40.08 o 
  14  10  11       83.92       52.15     65.84 o 
 -15  11  11       59.85      146.77     66.84 o 
 -13  11  11       62.59       -4.97     58.72 o 
 -11  11  11      107.38      136.49     54.80 o 
  -9  11  11      818.83      864.90     68.70 o 
  -7  11  11     1258.21     1387.97     76.40 o 
  -5  11  11       21.22      -13.39     32.76 o 
  -3  11  11      225.34      196.83     34.60 o 
  -1  11  11     2214.68     2010.56     68.02 o 
   1  11  11      914.12      922.27     43.98 o 
   3  11  11      476.93      362.91     31.73 o 
   5  11  11      668.23      609.98     53.95 o 
   7  11  11      688.92      788.95     50.23 o 
   9  11  11       95.49       69.68     36.24 o 
  11  11  11       90.84       91.09     40.95 o 
  13  11  11       34.79       98.87     52.78 o 
 -14  12  11      302.35      253.46    108.57 o 
 -12  12  11      174.94      257.31     62.92 o 
 -10  12  11       29.99       18.27     69.84 o 
  -8  12  11      536.37      801.08     57.52 o 
  -6  12  11      109.92      176.03     39.05 o 
  -4  12  11       97.03       76.92     34.73 o 
  -2  12  11      165.41      133.81     40.43 o 
   0  12  11      231.77      230.38     32.51 o 
   2  12  11      516.36      627.73     39.38 o 
   4  12  11      149.25      114.75     40.28 o 
   6  12  11      197.23      187.54     44.45 o 
   8  12  11       37.71       26.81     43.02 o 
  10  12  11       17.90      -37.61     43.55 o 
  12  12  11      244.51      243.21     83.23 o 
 -13  13  11      138.12      228.29    138.22 o 
 -11  13  11       60.14       57.09     50.87 o 
  -9  13  11       17.49       82.52     51.49 o 
  -7  13  11      901.30     1002.26     62.89 o 
  -5  13  11      738.83      725.82     83.50 o 
  -3  13  11      325.12      341.15     47.10 o 
  -1  13  11      491.67      445.18     48.19 o 
   1  13  11     1635.90     1281.18     69.17 o 
   3  13  11      190.31      180.06     41.28 o 
   5  13  11      782.18      659.15     58.30 o 
   7  13  11      334.32      226.20     68.41 o 
   9  13  11       37.37       -3.45     86.92 o 
  11  13  11       59.51       19.35     71.07 o 
 -12  14  11       68.94       95.32     55.13 o 
 -10  14  11       61.22      187.58     85.85 o 
  -8  14  11      122.03      126.01     47.78 o 
  -6  14  11      701.77      575.91     55.99 o 
  -4  14  11      201.18      180.25     45.00 o 
  -2  14  11     1979.93     2135.03     94.66 o 
   0  14  11     2314.86     2040.70     97.44 o 
   2  14  11      318.42      431.58     70.34 o 
   4  14  11      694.93      767.75     84.66 o 
   6  14  11       73.30      104.95     65.44 o 
   8  14  11      116.93      107.90     69.57 o 
  10  14  11      198.79      235.49     81.88 o 
 -11  15  11       95.74      141.62    177.80 o 
  -9  15  11      297.68      369.60     64.57 o 
  -7  15  11      367.75      356.91     81.83 o 
  -5  15  11      128.54        9.46     62.98 o 
  -3  15  11       62.79       59.44     60.95 o 
  -1  15  11       37.90      -29.21     53.78 o 
   1  15  11      455.93      463.26     72.56 o 
   3  15  11       47.77       60.67     58.48 o 
   5  15  11     1032.33     1155.73    103.56 o 
   7  15  11      189.60      161.37     71.81 o 
   9  15  11       82.66       95.54     77.31 o 
 -10  16  11       17.90     -154.46    130.66 o 
  -8  16  11      397.42      357.92     81.00 o 
  -6  16  11       37.46       18.20     65.25 o 
  -4  16  11      151.10       -2.97     63.67 o 
  -2  16  11      155.21      161.23     65.56 o 
   0  16  11        2.33       31.87     72.00 o 
   2  16  11      135.09      144.58     64.66 o 
   4  16  11        3.30      -51.14     60.23 o 
   6  16  11       52.31      -38.49     65.78 o 
   8  16  11       58.57      180.80     80.41 o 
  -9  17  11       69.61        8.89     98.97 o 
  -7  17  11       57.58       52.51     92.16 o 
  -5  17  11       13.04       52.97     71.12 o 
  -3  17  11       77.15      107.00     77.58 o 
  -1  17  11       70.79       85.45     71.59 o 
   1  17  11        9.40       29.01     60.70 o 
   3  17  11      107.50      226.70     70.49 o 
   5  17  11       20.64       -4.59     68.47 o 
   7  17  11       68.67      175.23     81.14 o 
  -8  18  11        9.74       81.58     78.02 o 
  -6  18  11      448.46      536.08     94.69 o 
  -4  18  11        4.70      -55.47     68.13 o 
  -2  18  11      641.35      646.95     87.91 o 
   0  18  11      259.23      358.13     94.87 o 
   2  18  11       69.42      130.72     71.91 o 
   4  18  11        6.59      -55.60     69.38 o 
   6  18  11        6.02      -14.27     77.05 o 
  -5  19  11       65.32       48.97     81.13 o 
  -3  19  11       29.93       19.46     69.81 o 
  -1  19  11       67.63       51.24     88.28 o 
   1  19  11       45.97      110.21     74.13 o 
   3  19  11       15.27       66.42     76.94 o 
 -18   0  12       14.02      110.18     73.11 o 
 -16   0  12      392.71      383.93     93.57 o 
 -14   0  12     1872.69     1885.84    125.01 o 
 -12   0  12    32706.13    32617.39   1165.18 o 
 -10   0  12     9850.41    10005.20    274.75 o 
  -8   0  12    11822.87    12821.23    341.00 o 
  -6   0  12     8346.82    10164.66    269.68 o 
  -4   0  12      944.31      915.34     36.38 o 
  -2   0  12    14218.98    18017.83    426.86 o 
   0   0  12    17011.40    18075.15    611.66 o 
   2   0  12      596.78      767.45     31.29 o 
   4   0  12      216.56      210.49     19.62 o 
   6   0  12    13560.83    15809.38    379.10 o 
   8   0  12     1502.64     1773.23    109.64 o 
  10   0  12      147.05      131.08     49.46 o 
  12   0  12        1.22       -9.29     52.68 o 
  14   0  12        0.62      -37.62     48.60 o 
  16   0  12      227.70      137.57     77.16 o 
 -17   1  12      226.00      249.85     52.03 o 
 -15   1  12      161.48      111.94     45.45 o 
 -13   1  12      716.62      760.02     57.80 o 
 -11   1  12      271.02      274.51     35.11 o 
  -9   1  12      413.39      416.70     25.50 o 
  -7   1  12     3567.17     2899.72    118.83 o 
  -5   1  12     4450.77     3677.86     79.77 o 
  -3   1  12     3850.50     3114.29     89.68 o 
  -1   1  12     4812.64     4344.75     83.97 o 
   1   1  12     3399.42     3671.08     67.38 o 
   3   1  12     3688.62     3769.98     70.02 o 
   5   1  12      265.45      279.93     15.93 o 
   7   1  12      251.35      277.21     21.49 o 
   9   1  12     1490.81     1479.22    106.41 o 
  11   1  12      173.99      169.88     37.52 o 
  13   1  12      131.52      116.39     48.66 o 
  15   1  12       46.26        3.84     44.32 o 
 -18   2  12       21.94      -35.79     71.52 o 
 -16   2  12        3.38        2.22     51.76 o 
 -14   2  12      643.00      633.85     57.26 o 
 -12   2  12       16.39        3.97     36.35 o 
 -10   2  12      984.60     1144.89     43.54 o 
  -8   2  12       54.68       18.17     16.10 o 
  -6   2  12      530.04      833.36     26.84 o 
  -4   2  12     1487.20     1694.10     37.97 o 
  -2   2  12      673.08      800.60     24.61 o 
   0   2  12     5642.02     6296.65    109.93 o 
   2   2  12      628.54      616.43     21.34 o 
   4   2  12     2453.40     3368.58     64.30 o 
   6   2  12     2423.37     3010.88     70.17 o 
   8   2  12        1.45       12.72     18.47 o 
  10   2  12      114.15       71.90     37.93 o 
  12   2  12       17.42       59.32     37.53 o 
  14   2  12      136.01       77.03     55.45 o 
  16   2  12       99.41       93.98     51.46 o 
 -17   3  12      102.49      132.79     67.11 o 
 -15   3  12      191.03      267.01     49.22 o 
 -13   3  12      560.89      624.35     54.40 o 
 -11   3  12      353.57      310.14     45.94 o 
  -9   3  12      484.59      434.74     28.44 o 
  -7   3  12      242.88      192.76     15.55 o 
  -5   3  12      615.50      635.31     22.30 o 
  -3   3  12     5654.26     5289.93     95.23 o 
  -1   3  12     2077.58     1794.69     37.84 o 
   1   3  12    14325.86    13377.83    226.40 o 
   3   3  12     1625.77     1784.50     38.84 o 
   5   3  12      400.05      459.70     24.65 o 
   7   3  12       85.17      108.90     21.20 o 
   9   3  12       57.86       32.05     31.31 o 
  11   3  12       22.04        2.74     37.45 o 
  13   3  12      536.10      455.43     50.37 o 
  15   3  12      129.91       99.76     63.13 o 
 -18   4  12       38.85       60.74     50.00 o 
 -16   4  12      192.78      119.99     47.28 o 
 -14   4  12       23.20       63.36     38.05 o 
 -12   4  12       93.93      115.16     38.54 o 
 -10   4  12      462.88      533.75     41.73 o 
  -8   4  12     1185.75     1233.54     36.91 o 
  -6   4  12      466.04      503.72     20.71 o 
  -4   4  12    18180.82    21246.48    356.79 o 
  -2   4  12    37606.60    44790.54    741.05 o 
   0   4  12      945.96      878.84     26.49 o 
   2   4  12       77.94       58.31     11.55 o 
   4   4  12     2452.33     2739.28     55.01 o 
   6   4  12     1053.30     1133.51     39.21 o 
   8   4  12      990.64     1071.09     41.50 o 
  10   4  12      192.61      284.47     38.33 o 
  12   4  12       40.59       59.33     40.56 o 
  14   4  12      517.32      459.80     52.27 o 
 -17   5  12        2.60       -7.72     43.59 o 
 -15   5  12       79.84       70.55     45.87 o 
 -13   5  12      471.25      379.56     48.66 o 
 -11   5  12      413.47      343.07     33.65 o 
  -9   5  12       92.63       61.46     19.24 o 
  -7   5  12      845.56      762.43     27.26 o 
  -5   5  12      501.09      517.85     25.20 o 
  -3   5  12     6698.14     6339.00    113.03 o 
  -1   5  12      813.53      734.23     35.04 o 
   1   5  12      868.97      874.11     27.38 o 
   3   5  12      862.61      827.83     24.53 o 
   5   5  12      926.10      799.29     32.27 o 
   7   5  12      348.42      330.97     25.77 o 
   9   5  12      596.38      564.66     42.66 o 
  11   5  12       80.89       32.56     44.75 o 
  13   5  12      326.99      325.25     48.10 o 
  15   5  12       79.60       11.93     60.75 o 
 -16   6  12       47.23       36.50     43.69 o 
 -14   6  12      806.17      781.63     62.31 o 
 -12   6  12      175.79      140.28     39.56 o 
 -10   6  12      632.72      665.94     38.80 o 
  -8   6  12       12.97       -4.18     15.57 o 
  -6   6  12       57.80       43.19     14.64 o 
  -4   6  12    10623.70    12039.29    215.98 o 
  -2   6  12    11334.10    12172.14    208.65 o 
   0   6  12       86.72       91.11     13.79 o 
   2   6  12     1727.50     1959.74     45.99 o 
   4   6  12       51.13       35.11     12.63 o 
   6   6  12       50.88       33.99     19.96 o 
   8   6  12      815.35     1021.49     46.72 o 
  10   6  12      123.50      113.51     35.13 o 
  12   6  12      140.96       97.49     41.83 o 
  14   6  12       20.17      -23.98     69.70 o 
 -17   7  12       42.98       15.32     61.92 o 
 -15   7  12       36.62       57.08     42.17 o 
 -13   7  12      536.35      508.03     51.74 o 
 -11   7  12      582.79      486.15     46.69 o 
  -9   7  12     2354.60     2437.07     65.76 o 
  -7   7  12     3874.83     3635.35     75.19 o 
  -5   7  12     3210.89     3006.75     62.80 o 
  -3   7  12      236.15      237.64     20.08 o 
  -1   7  12      608.83      552.43     22.64 o 
   1   7  12      271.40      237.50     17.10 o 
   3   7  12      188.95      228.33     15.74 o 
   5   7  12       17.63        7.91     13.19 o 
   7   7  12      118.62      140.11     25.72 o 
   9   7  12      895.51      874.42     54.32 o 
  11   7  12      178.96      137.26     43.21 o 
  13   7  12      505.96      465.90     58.26 o 
  15   7  12       77.08       31.90     75.44 o 
 -16   8  12      114.04      198.70     64.08 o 
 -14   8  12        4.45       -6.68     65.05 o 
 -12   8  12      121.90       74.10     49.69 o 
 -10   8  12     2421.54     2570.25     94.13 o 
  -8   8  12     2213.97     2239.12     61.30 o 
  -6   8  12      124.83       79.10     20.80 o 
  -4   8  12       92.86       80.22     14.96 o 
  -2   8  12      403.61      505.82     20.38 o 
   0   8  12     2857.83     3204.97     68.46 o 
   2   8  12     2049.72     2188.22     51.90 o 
   4   8  12       83.79      122.31     17.76 o 
   6   8  12      388.05      358.05     31.34 o 
   8   8  12      142.22      202.38     33.39 o 
  10   8  12      363.99      248.00     50.59 o 
  12   8  12       83.51       81.53     41.56 o 
  14   8  12       70.23       24.98     89.31 o 
 -15   9  12       69.32       22.36     55.70 o 
 -13   9  12      105.06      140.73     59.51 o 
 -11   9  12       53.76       80.50     65.77 o 
  -9   9  12       68.63       47.32     33.56 o 
  -7   9  12       32.50       28.76     39.63 o 
  -5   9  12      923.29     1022.31     40.80 o 
  -3   9  12      891.39      870.17     37.79 o 
  -1   9  12     2835.70     2576.61     60.80 o 
   1   9  12      229.99      214.30     20.17 o 
   3   9  12     5322.04     4826.70     98.04 o 
   5   9  12      271.03      247.05     34.02 o 
   7   9  12      854.33      799.28     67.41 o 
   9   9  12      205.83      184.93     37.62 o 
  11   9  12      181.54      191.62     41.62 o 
  13   9  12       89.39       23.69     58.36 o 
 -16  10  12       10.12       60.03    129.47 o 
 -14  10  12      197.40      185.35     70.63 o 
 -12  10  12      408.81      623.56     70.52 o 
 -10  10  12       16.82       51.17     45.32 o 
  -8  10  12      642.31      678.13     49.15 o 
  -6  10  12        2.64       -4.53     33.14 o 
  -4  10  12     1316.15     1486.75     64.42 o 
  -2  10  12       41.06       24.00     22.06 o 
   0  10  12     1032.47     1139.13     47.05 o 
   2  10  12       75.27      123.49     24.55 o 
   4  10  12      221.96      200.00     32.77 o 
   6  10  12       74.46       56.61     31.59 o 
   8  10  12     2303.45     2311.92     86.29 o 
  10  10  12       15.18      -15.93     34.79 o 
  12  10  12       48.64       73.28     40.62 o 
 -15  11  12       15.17      113.62    110.51 o 
 -13  11  12       24.62        7.66     64.47 o 
 -11  11  12      118.95      105.59     50.64 o 
  -9  11  12      598.16      753.48     64.06 o 
  -7  11  12      657.83      661.97     51.31 o 
  -5  11  12      878.26      820.96     52.42 o 
  -3  11  12      184.36      166.56     39.75 o 
  -1  11  12      298.81      285.38     33.12 o 
   1  11  12      503.91      511.87     35.46 o 
   3  11  12       42.11       35.01     24.39 o 
   5  11  12      424.31      431.76     49.97 o 
   7  11  12      179.35      146.32     35.04 o 
   9  11  12       50.50       97.87     36.96 o 
  11  11  12        6.93       38.85     39.12 o 
  13  11  12        9.72       -6.32     49.66 o 
 -14  12  12       44.45      132.10     65.84 o 
 -12  12  12      201.76      293.40     62.86 o 
 -10  12  12      398.92      245.65    223.10 o 
  -8  12  12      950.81     1175.66     65.91 o 
  -6  12  12       98.27      136.57     42.83 o 
  -4  12  12     1811.19     1684.86     80.55 o 
  -2  12  12       56.89       88.29     41.05 o 
   0  12  12     2255.38     2040.93     87.20 o 
   2  12  12      523.83      606.98     39.22 o 
   4  12  12     1805.67     1765.36     83.73 o 
   6  12  12      621.47      540.94     55.51 o 
   8  12  12        0.30      -12.82     43.14 o 
  10  12  12       20.01       71.32     48.44 o 
  12  12  12       14.05      -40.90     73.55 o 
 -13  13  12       85.37      249.38    102.88 o 
 -11  13  12      208.24      200.94     96.13 o 
  -9  13  12      147.80      127.44     44.39 o 
  -7  13  12       87.53      122.40     45.65 o 
  -5  13  12     1175.63     1333.18     83.77 o 
  -3  13  12       39.96       59.23     38.18 o 
  -1  13  12     1087.89      989.90     74.39 o 
   1  13  12      808.69      782.91     56.62 o 
   3  13  12      746.10      731.61     57.30 o 
   5  13  12       42.23       19.97     40.15 o 
   7  13  12      243.82      135.24     46.58 o 
   9  13  12       10.66       39.75     66.81 o 
  11  13  12       46.49      130.80     78.24 o 
 -12  14  12       31.35      170.77    170.36 o 
 -10  14  12     1163.64     1100.39    132.14 o 
  -8  14  12      413.69      563.10     60.67 o 
  -6  14  12     1364.30     1353.96     99.32 o 
  -4  14  12      222.13      386.00     49.45 o 
  -2  14  12     1748.82     1750.92     85.60 o 
   0  14  12     1156.09     1145.66     68.48 o 
   2  14  12       10.37       -7.41     54.78 o 
   4  14  12      316.26      288.97     65.48 o 
   6  14  12       85.84       98.96     65.17 o 
   8  14  12        0.96       29.20     67.25 o 
  10  14  12      153.37      204.28     81.88 o 
 -11  15  12      222.69      229.04    163.48 o 
  -9  15  12      407.29      467.11     68.88 o 
  -7  15  12      197.24      159.58     50.55 o 
  -5  15  12      395.42      382.62     75.30 o 
  -3  15  12        9.68      -18.06     68.98 o 
  -1  15  12      100.44       70.17     69.31 o 
   1  15  12      441.36      377.72     70.04 o 
   3  15  12      181.76      102.55     62.93 o 
   5  15  12      119.38      147.30     68.00 o 
   7  15  12      128.70      110.89     72.20 o 
   9  15  12      125.29       51.20     99.57 o 
 -10  16  12       37.11        6.08    159.55 o 
  -8  16  12       15.89      -45.00     89.00 o 
  -6  16  12      124.78      194.40     64.09 o 
  -4  16  12      245.86      189.18     72.23 o 
  -2  16  12      496.06      454.95     77.40 o 
   0  16  12      357.51      419.42     72.71 o 
   2  16  12       52.29       35.29     59.92 o 
   4  16  12       91.20       15.29     63.33 o 
   6  16  12       51.39       59.28     79.65 o 
   8  16  12        6.81       69.88     77.16 o 
  -9  17  12        6.11       66.56     96.49 o 
  -7  17  12       22.80       31.22    144.69 o 
  -5  17  12       44.39       39.80     68.30 o 
  -3  17  12       91.81       67.59     66.59 o 
  -1  17  12      114.79       58.87     74.28 o 
   1  17  12       25.71       44.30     62.23 o 
   3  17  12      333.65      327.28     78.20 o 
   5  17  12        3.95      -46.00     78.40 o 
   7  17  12      129.38      113.22     81.84 o 
  -8  18  12        6.87       33.93     80.03 o 
  -6  18  12       49.34       81.96     82.46 o 
  -4  18  12      157.66      119.59     75.78 o 
  -2  18  12       20.38      -36.98     63.78 o 
   0  18  12       15.14      -22.20     63.79 o 
   2  18  12      653.81      563.29    157.12 o 
   4  18  12        7.84      -24.05     73.31 o 
  -5  19  12       36.43       59.22     81.86 o 
  -3  19  12       12.02       -7.89     70.03 o 
  -1  19  12      132.64      145.73     95.42 o 
   1  19  12       32.13       59.90     75.85 o 
   3  19  12       83.60        6.53     73.58 o 
 -17   1  13       96.58      104.49     48.44 o 
 -15   1  13      131.32       91.75     44.73 o 
 -13   1  13      213.47      211.40     42.04 o 
 -11   1  13      198.63      235.62     38.51 o 
  -9   1  13      342.07      323.81     23.98 o 
  -7   1  13     3795.74     3001.10    106.33 o 
  -5   1  13      657.92      685.00     31.18 o 
  -3   1  13     1869.32     1861.57     43.15 o 
  -1   1  13     4042.46     4152.58     81.30 o 
   1   1  13     3659.44     4317.91     78.52 o 
   3   1  13     4794.58     4420.10     80.87 o 
   5   1  13     1204.10     1270.44     42.05 o 
   7   1  13      382.85      384.81     26.12 o 
   9   1  13      434.55      558.90     44.04 o 
  11   1  13       77.81       84.65     39.44 o 
  13   1  13       90.89       32.18     39.12 o 
  15   1  13       98.69       91.94     45.89 o 
 -18   2  13       54.65       32.40     57.56 o 
 -16   2  13     2019.11     1850.62     92.88 o 
 -14   2  13     1924.10     2044.79     92.46 o 
 -12   2  13     1507.84     1624.46     76.64 o 
 -10   2  13     1932.79     1663.47     49.59 o 
  -8   2  13     1088.99     1185.01     38.18 o 
  -6   2  13      234.59      275.74     20.22 o 
  -4   2  13    30464.22    37004.24    613.60 o 
  -2   2  13    15417.75    17972.52    301.05 o 
   0   2  13     2435.72     2861.54     55.15 o 
   2   2  13       57.00       60.21     11.19 o 
   4   2  13      903.13     1057.24     30.30 o 
   6   2  13       40.76       75.33     18.79 o 
   8   2  13      276.58      320.11     50.24 o 
  10   2  13      592.23      666.83     48.10 o 
  12   2  13      407.86      419.32     48.46 o 
  14   2  13      462.35      594.88     56.21 o 
 -17   3  13      144.87      218.17     52.55 o 
 -15   3  13       33.07      120.34     44.10 o 
 -13   3  13      187.54      229.00     43.84 o 
 -11   3  13     2446.84     2240.09     72.56 o 
  -9   3  13      119.57       92.70     19.48 o 
  -7   3  13      638.34      586.25     25.60 o 
  -5   3  13     1114.31     1111.27     31.07 o 
  -3   3  13      794.31      889.26     26.07 o 
  -1   3  13      327.65      344.55     15.50 o 
   1   3  13    10370.42    10350.69    177.40 o 
   3   3  13     3962.01     4106.30     80.67 o 
   5   3  13      756.97      819.80     32.00 o 
   7   3  13      101.33      106.34     21.55 o 
   9   3  13      415.16      488.90     41.00 o 
  11   3  13      345.43      399.43     47.87 o 
  13   3  13      165.05      139.47     43.23 o 
  15   3  13      293.58      188.86     69.29 o 
 -18   4  13       88.06      158.60     54.58 o 
 -16   4  13        5.04      -33.11     40.83 o 
 -14   4  13      437.55      466.65     52.83 o 
 -12   4  13      306.91      245.93     41.66 o 
 -10   4  13     1912.92     2155.50     75.53 o 
  -8   4  13      374.85      318.28     19.13 o 
  -6   4  13       26.27       18.85     12.60 o 
  -4   4  13     3535.91     4354.61     81.91 o 
  -2   4  13     4655.88     6065.01    108.41 o 
   0   4  13      119.41      157.89     14.77 o 
   2   4  13     7375.48     8839.48    153.66 o 
   4   4  13     1757.21     2104.40     45.52 o 
   6   4  13       47.86       47.86     21.52 o 
   8   4  13      619.69      943.29     40.24 o 
  10   4  13       37.58        8.56     33.05 o 
  12   4  13      260.35      274.57     47.21 o 
  14   4  13       29.87       -4.64     53.51 o 
 -17   5  13       27.95       88.00     47.22 o 
 -15   5  13      266.88      227.61     62.15 o 
 -13   5  13       10.18       26.74     37.35 o 
 -11   5  13      987.43      836.79     63.46 o 
  -9   5  13      305.13      270.24     28.42 o 
  -7   5  13      560.79      587.27     25.97 o 
  -5   5  13      424.06      357.71     19.40 o 
  -3   5  13     4984.25     4274.27     80.05 o 
  -1   5  13      147.80      129.04     20.25 o 
   1   5  13     3351.82     3227.93     66.37 o 
   3   5  13      603.06      604.70     21.54 o 
   5   5  13      187.28      159.65     22.89 o 
   7   5  13       57.11       74.67     21.79 o 
   9   5  13     1457.28     1346.18     59.43 o 
  11   5  13      322.50      317.80     41.83 o 
  13   5  13      552.23      641.29     58.34 o 
  15   5  13       56.68        4.52     87.27 o 
 -16   6  13      181.37      155.57     48.07 o 
 -14   6  13       19.63        1.65     37.93 o 
 -12   6  13      369.98      409.41     46.26 o 
 -10   6  13       41.13        9.74     35.05 o 
  -8   6  13     1139.94     1213.04     41.53 o 
  -6   6  13      100.37       46.21     20.31 o 
  -4   6  13     1629.30     1683.05     40.59 o 
  -2   6  13      249.53      309.40     16.99 o 
   0   6  13     2607.62     3311.71     68.74 o 
   2   6  13     3166.34     3495.18     72.32 o 
   4   6  13       59.14       50.71     13.48 o 
   6   6  13      118.29      105.06     23.40 o 
   8   6  13      264.78      244.73     31.53 o 
  10   6  13      115.74      151.98     39.18 o 
  12   6  13      320.19      328.20     48.86 o 
  14   6  13       16.49       12.26     43.66 o 
 -17   7  13       16.14       43.03     61.35 o 
 -15   7  13       65.35       59.67     41.16 o 
 -13   7  13      188.80      138.63     40.96 o 
 -11   7  13      358.70      366.45     43.32 o 
  -9   7  13      569.99      549.59     36.50 o 
  -7   7  13     3133.61     2930.68     67.71 o 
  -5   7  13     1054.94     1028.07     32.48 o 
  -3   7  13     1553.73     1419.27     36.33 o 
  -1   7  13      216.21      240.78     21.99 o 
   1   7  13     1632.58     1662.79     42.24 o 
   3   7  13       21.75       15.41     14.90 o 
   5   7  13      289.98      287.75     30.60 o 
   7   7  13      110.16       65.68     25.80 o 
   9   7  13      984.74     1104.35     59.62 o 
  11   7  13      361.82      315.30     45.92 o 
  13   7  13       82.12       42.04     42.09 o 
 -16   8  13       15.89       63.35     58.27 o 
 -14   8  13       11.71      -17.03     48.90 o 
 -12   8  13      150.58      109.17     48.69 o 
 -10   8  13     1995.98     1921.22     80.31 o 
  -8   8  13       28.16       24.44     24.05 o 
  -6   8  13      294.88      371.90     24.20 o 
  -4   8  13       30.57       16.83     15.04 o 
  -2   8  13      167.02      153.10     14.48 o 
   0   8  13     1596.20     1836.12     45.62 o 
   2   8  13      903.97      869.20     30.64 o 
   4   8  13     1608.53     1705.89     45.08 o 
   6   8  13     2630.42     2754.27     77.28 o 
   8   8  13     1306.99     1443.80     67.41 o 
  10   8  13       29.74      -45.67     33.86 o 
  12   8  13      155.04      209.06     45.64 o 
  14   8  13      119.74      143.02     65.07 o 
 -15   9  13      126.21       76.93     95.62 o 
 -13   9  13      106.16      194.45     59.54 o 
 -11   9  13      104.45      105.77     48.90 o 
  -9   9  13       92.13       76.24     37.61 o 
  -7   9  13       23.38      -39.74     32.41 o 
  -5   9  13     1073.52     1046.30     48.86 o 
  -3   9  13     2029.31     1988.61    126.31 o 
  -1   9  13      778.51      687.12     42.77 o 
   1   9  13      601.17      555.86     28.23 o 
   3   9  13      471.99      449.25     35.43 o 
   5   9  13      242.89      254.03     35.30 o 
   7   9  13      450.59      391.33     40.69 o 
   9   9  13      161.33      170.14     38.08 o 
  11   9  13       12.38       10.75     48.93 o 
  13   9  13        1.54       22.73     46.82 o 
 -16  10  13       43.30        5.66     98.71 o 
 -14  10  13        1.93       29.30     57.66 o 
 -12  10  13       71.70       69.69     61.67 o 
 -10  10  13       38.11       51.11     46.64 o 
  -8  10  13      363.86      350.42     51.30 o 
  -6  10  13       36.51       39.12     33.09 o 
  -4  10  13     1377.40     1370.12     61.73 o 
  -2  10  13     1000.56     1114.90     48.63 o 
   0  10  13     3269.85     3430.31    101.46 o 
   2  10  13       83.67       82.08     24.24 o 
   4  10  13      677.56      653.31     42.91 o 
   6  10  13      341.70      268.26     37.40 o 
   8  10  13       32.68       40.11     33.84 o 
  10  10  13       75.37       51.30     38.38 o 
  12  10  13       37.90      -12.07     41.06 o 
 -15  11  13       46.24       62.24     63.32 o 
 -13  11  13       96.39       50.82     55.43 o 
 -11  11  13       94.12       83.24     52.80 o 
  -9  11  13      277.42      365.83     63.50 o 
  -7  11  13     1043.14      980.08     58.34 o 
  -5  11  13     1171.59     1115.91     71.06 o 
  -3  11  13      330.77      318.61     44.75 o 
  -1  11  13      363.44      416.80     34.70 o 
   1  11  13      939.63      866.96     43.68 o 
   3  11  13        2.35       -1.33     35.83 o 
   5  11  13      464.25      442.14     51.01 o 
   7  11  13       52.32       29.49     40.53 o 
   9  11  13       60.33       47.18     36.10 o 
  11  11  13       10.00       -1.35     38.16 o 
  13  11  13       23.45      -50.27     65.86 o 
 -14  12  13      941.77      940.90    153.77 o 
 -12  12  13      815.91      795.25    123.20 o 
 -10  12  13      251.44      258.75     87.75 o 
  -8  12  13     1044.80     1123.23     64.84 o 
  -6  12  13      520.31      516.01     51.79 o 
  -4  12  13      714.68      738.21     52.32 o 
  -2  12  13     7761.94     7892.01    270.92 o 
   0  12  13     1623.17     1624.64     60.37 o 
   2  12  13      117.97      165.37     29.29 o 
   4  12  13       59.73       45.77     38.98 o 
   6  12  13      143.90      156.45     45.21 o 
   8  12  13       24.49       14.83     43.67 o 
  10  12  13        3.57      -30.85     47.01 o 
  12  12  13       30.87        3.26    111.53 o 
 -13  13  13      174.23      175.85     65.26 o 
 -11  13  13      440.47      358.35     98.90 o 
  -9  13  13       24.35      117.39     53.30 o 
  -7  13  13       35.45       78.47     44.01 o 
  -5  13  13      794.26      714.53     57.57 o 
  -3  13  13      905.23      854.23     62.73 o 
  -1  13  13      440.56      517.27     48.23 o 
   1  13  13     2676.62     2332.20     97.16 o 
   3  13  13     3607.34     3297.55    124.86 o 
   5  13  13      144.09      151.01     44.18 o 
   7  13  13       84.98       28.05     44.29 o 
   9  13  13       43.72       59.52     67.33 o 
  11  13  13       40.09       50.65     86.07 o 
 -12  14  13        8.72      106.65    158.03 o 
 -10  14  13       62.33      141.06     77.95 o 
  -8  14  13       33.47       -2.48     45.09 o 
  -6  14  13       33.15       12.52     42.59 o 
  -4  14  13      495.53      426.30     72.55 o 
  -2  14  13       83.36       86.75     46.85 o 
   0  14  13      243.46      399.56     48.50 o 
   2  14  13      143.81      137.67     42.47 o 
   4  14  13      490.90      430.99     75.51 o 
   6  14  13      466.48      505.21    115.10 o 
   8  14  13       22.33        9.66     72.36 o 
  10  14  13      137.59      174.57     83.18 o 
 -11  15  13      812.22      781.48    104.56 o 
  -9  15  13      356.22      286.34     65.75 o 
  -7  15  13      212.66      195.44     52.34 o 
  -5  15  13      530.42      503.01     57.46 o 
  -3  15  13      238.55      253.02     70.80 o 
  -1  15  13      106.15      178.07     72.63 o 
   1  15  13       80.54      105.03     59.42 o 
   3  15  13        1.97       12.79     59.78 o 
   5  15  13        8.16       21.29     64.32 o 
   7  15  13       99.70       67.08     72.18 o 
   9  15  13      123.45       10.67     87.33 o 
 -10  16  13       24.64      -20.32    146.58 o 
  -8  16  13       29.51       14.45     69.23 o 
  -6  16  13      397.81      418.28    101.37 o 
  -4  16  13      149.59      233.22     74.78 o 
  -2  16  13      272.53      287.05     87.21 o 
   0  16  13        2.46       13.30     58.39 o 
   2  16  13       88.67       29.43     89.38 o 
   4  16  13       53.16       40.02     65.66 o 
   6  16  13       86.93       61.96     70.86 o 
   8  16  13      412.16      545.96     98.10 o 
  -9  17  13       34.91     -117.41    162.20 o 
  -7  17  13       15.35       41.43     71.16 o 
  -5  17  13       62.65       52.97     71.61 o 
  -3  17  13       46.77        2.63     66.05 o 
  -1  17  13        9.93       13.82     59.15 o 
   1  17  13      135.70      177.86     71.59 o 
   3  17  13      151.76      172.42     72.66 o 
   5  17  13       97.33       68.51     74.15 o 
   7  17  13      266.11      320.70     90.47 o 
  -6  18  13       40.24       15.44     78.93 o 
  -4  18  13      855.47     1131.27    113.32 o 
  -2  18  13       34.98      -38.81    132.90 o 
   0  18  13       46.41       95.07     67.72 o 
   2  18  13       90.07      116.08     74.96 o 
   4  18  13       22.19     -102.27    104.70 o 
  -3  19  13       28.92       58.81     85.52 o 
  -1  19  13      207.62      225.11    108.16 o 
   1  19  13       33.06      -42.66     76.28 o 
 -18   0  14      360.70      378.29    167.58 o 
 -16   0  14     2961.01     2570.23    156.89 o 
 -14   0  14      274.36      292.15     68.46 o 
 -12   0  14     8015.10     8919.10    354.74 o 
 -10   0  14     5758.21     6584.02    191.33 o 
  -8   0  14      503.67      562.58     39.15 o 
  -6   0  14    12945.81    15005.37    392.17 o 
  -4   0  14    28868.43    33860.02    790.87 o 
  -2   0  14      971.09      904.81     36.91 o 
   0   0  14     4068.57     4491.67    133.02 o 
   2   0  14     2707.19     2763.15     77.22 o 
   4   0  14    10481.22    13259.78    319.83 o 
   6   0  14     9822.35    11249.42    275.81 o 
   8   0  14      210.55      389.08     55.30 o 
  10   0  14     2273.16     2443.04    148.90 o 
  12   0  14      259.94      240.94    106.69 o 
  14   0  14       14.58      -41.41     70.92 o 
 -17   1  14       20.11       72.29     46.60 o 
 -15   1  14       10.15       -6.08     38.85 o 
 -13   1  14      152.04      162.13     42.07 o 
 -11   1  14      209.16      174.50     37.49 o 
  -9   1  14      350.03      317.72     24.39 o 
  -7   1  14     1988.66     1879.97     49.68 o 
  -5   1  14      160.99      178.61     16.19 o 
  -3   1  14      398.96      418.82     25.83 o 
  -1   1  14     4779.62     4478.88     81.50 o 
   1   1  14     3937.73     4293.40     78.63 o 
   3   1  14     2496.09     2418.64     49.53 o 
   5   1  14     3131.27     3317.24     64.88 o 
   7   1  14       94.63      111.18     21.72 o 
   9   1  14      335.51      305.26     41.45 o 
  11   1  14        2.58      -34.49     33.62 o 
  13   1  14       54.92       13.41     43.84 o 
  15   1  14      188.31      178.97     49.00 o 
 -18   2  14        1.07      -32.33     48.57 o 
 -16   2  14      187.84      227.16     53.07 o 
 -14   2  14     1264.02     1349.87     75.86 o 
 -12   2  14     1649.08     1692.68     79.70 o 
 -10   2  14      258.52      230.80     29.55 o 
  -8   2  14      592.35      608.20     28.11 o 
  -6   2  14      290.66      366.37     17.77 o 
  -4   2  14     1956.98     2508.05     51.66 o 
  -2   2  14     3923.66     4610.65     84.40 o 
   0   2  14    14433.23    17751.53    297.47 o 
   2   2  14     1703.38     1983.11     42.03 o 
   4   2  14      146.99      228.59     16.83 o 
   6   2  14      258.68      380.12     24.99 o 
   8   2  14     2371.36     2596.81     84.35 o 
  10   2  14     1715.00     1779.32     71.59 o 
  12   2  14      166.83      155.91     40.54 o 
  14   2  14       83.53       50.17     46.81 o 
 -17   3  14       68.40      103.81     49.28 o 
 -15   3  14       72.35       95.74     43.67 o 
 -13   3  14      218.77      246.42     43.95 o 
 -11   3  14      948.76      829.43     56.18 o 
  -9   3  14     1020.36      983.34     37.40 o 
  -7   3  14      351.48      355.76     19.10 o 
  -5   3  14     1039.73      939.10     28.50 o 
  -3   3  14       63.83       39.28     12.95 o 
  -1   3  14      893.97      703.01     22.16 o 
   1   3  14     4044.68     4232.12     78.10 o 
   3   3  14     3137.07     3567.35     77.86 o 
   5   3  14      733.91      733.91     31.01 o 
   7   3  14      181.60      193.77     23.77 o 
   9   3  14     1845.25     1777.10     69.46 o 
  11   3  14      821.81      809.05     54.29 o 
  13   3  14       77.29        0.74     40.16 o 
  15   3  14      224.59      265.50     82.97 o 
 -18   4  14        9.70       14.08     48.09 o 
 -16   4  14        9.10       -1.83     62.40 o 
 -14   4  14      175.21      202.31     45.15 o 
 -12   4  14      357.99      376.20     44.33 o 
 -10   4  14      524.46      488.78     35.27 o 
  -8   4  14      121.48      160.58     16.46 o 
  -6   4  14     1971.52     2016.63     53.86 o 
  -4   4  14    13110.39    15543.96    264.28 o 
  -2   4  14      709.70      723.89     23.41 o 
   0   4  14     1334.40     1410.80     36.35 o 
   2   4  14     7320.49     8512.05    148.49 o 
   4   4  14     5466.19     6053.24    109.51 o 
   6   4  14     1043.71     1104.18     40.23 o 
   8   4  14       49.10       58.49     32.94 o 
  10   4  14      113.38      112.22     36.35 o 
  12   4  14      113.02      117.21     55.49 o 
  14   4  14       19.88      -54.83     43.34 o 
 -17   5  14       21.02      115.98     48.47 o 
 -15   5  14       75.97       32.02     41.22 o 
 -13   5  14      818.75      734.49     58.22 o 
 -11   5  14      840.22      768.07     54.98 o 
  -9   5  14     1339.26     1223.36     49.77 o 
  -7   5  14      457.94      440.45     22.42 o 
  -5   5  14      559.50      580.12     23.63 o 
  -3   5  14     3565.96     3272.62     64.54 o 
  -1   5  14       78.73       63.98     12.70 o 
   1   5  14     1742.95     1878.94     44.48 o 
   3   5  14     1053.22     1095.19     30.03 o 
   5   5  14       86.19       91.36     21.65 o 
   7   5  14      708.34      679.55     42.82 o 
   9   5  14      653.65      652.82     45.94 o 
  11   5  14      183.31      181.89     42.52 o 
  13   5  14      454.50      631.00     64.79 o 
  15   5  14       11.36       46.64     95.81 o 
 -16   6  14       19.00       64.93     43.78 o 
 -14   6  14       56.03       48.96     41.23 o 
 -12   6  14      382.78      427.65     46.97 o 
 -10   6  14       59.18       56.29     33.16 o 
  -8   6  14     3009.99     3209.87     80.63 o 
  -6   6  14     1651.67     1935.34     46.61 o 
  -4   6  14     7423.51     8148.70    145.22 o 
  -2   6  14     5213.80     6543.73    117.51 o 
   0   6  14      318.30      347.65     19.53 o 
   2   6  14     2561.73     2608.20     58.29 o 
   4   6  14       63.29       72.77     14.63 o 
   6   6  14      690.48      823.91     37.04 o 
   8   6  14      469.83      545.24     40.23 o 
  10   6  14       47.79      -27.11     38.70 o 
  12   6  14      476.06      598.88     56.76 o 
  14   6  14       11.38      -10.67     56.94 o 
 -17   7  14        9.12      -58.71     55.61 o 
 -15   7  14       86.64      170.27     58.48 o 
 -13   7  14       23.49        2.98     35.31 o 
 -11   7  14      246.07      232.43     39.40 o 
  -9   7  14      511.12      501.44     43.19 o 
  -7   7  14      752.60      753.90     47.71 o 
  -5   7  14     1577.44     1667.92     44.60 o 
  -3   7  14     1424.44     1303.18     37.85 o 
  -1   7  14     2818.93     2890.43     63.45 o 
   1   7  14     1540.54     1623.07     42.29 o 
   3   7  14      327.19      292.53     20.19 o 
   5   7  14      842.62      815.10     39.06 o 
   7   7  14       96.61      109.94     27.88 o 
   9   7  14      789.42      807.97     53.66 o 
  11   7  14      184.93      215.09     44.36 o 
  13   7  14        1.51       -1.95     43.35 o 
 -16   8  14        6.41      -28.97     98.86 o 
 -14   8  14        3.16       34.23     50.73 o 
 -12   8  14       87.29       85.81     51.45 o 
 -10   8  14      474.44      488.22     61.90 o 
  -8   8  14     1518.43     1552.05     57.53 o 
  -6   8  14      714.87      785.40     35.92 o 
  -4   8  14     3944.44     3954.10     78.51 o 
  -2   8  14     4914.67     4838.66    148.68 o 
   0   8  14      260.04      261.21     19.63 o 
   2   8  14     2305.64     2417.60     56.89 o 
   4   8  14       71.54       52.78     19.67 o 
   6   8  14     1015.17     1021.48     45.13 o 
   8   8  14      300.54      363.24     42.85 o 
  10   8  14      140.68       70.13     38.26 o 
  12   8  14      126.35       75.19     41.64 o 
  14   8  14       32.47       53.49     50.41 o 
 -15   9  14       93.30       45.73     59.49 o 
 -13   9  14      211.78      170.69     57.44 o 
 -11   9  14      311.56      210.06     61.32 o 
  -9   9  14      207.72      167.97     41.09 o 
  -7   9  14        1.04      -27.35     31.79 o 
  -5   9  14      177.98      167.70     35.00 o 
  -3   9  14     1649.33     1623.51     54.56 o 
  -1   9  14      880.33      815.34     35.16 o 
   1   9  14     1233.20     1159.87     37.96 o 
   3   9  14      518.12      511.82     33.08 o 
   5   9  14       32.13      -30.55     45.08 o 
   7   9  14      674.35      663.48     48.01 o 
   9   9  14       68.71       93.65     37.85 o 
  11   9  14       23.45      -10.62     38.49 o 
  13   9  14       11.58       -2.69     49.57 o 
 -14  10  14       31.33      122.56    175.43 o 
 -12  10  14      316.22      334.79     62.35 o 
 -10  10  14      113.80      110.58     51.40 o 
  -8  10  14     1203.17      952.18     58.33 o 
  -6  10  14     1012.08     1093.98     59.23 o 
  -4  10  14      580.09      700.27     73.79 o 
  -2  10  14     2688.57     3064.15     89.69 o 
   0  10  14      108.14       63.28     24.34 o 
   2  10  14    12153.03    12241.67    283.77 o 
   4  10  14     2833.28     2698.57     88.06 o 
   6  10  14       81.59       96.71     33.54 o 
   8  10  14      237.09      252.09     40.74 o 
  10  10  14       64.43       58.80     39.29 o 
  12  10  14      226.43      222.39     47.77 o 
 -15  11  14      100.34       62.30     65.99 o 
 -13  11  14      106.59      125.74     82.45 o 
 -11  11  14       10.77       94.76     92.54 o 
  -9  11  14      205.75      194.27     47.79 o 
  -7  11  14     1711.78     1522.97     71.36 o 
  -5  11  14     1021.53     1139.50     68.23 o 
  -3  11  14      346.90      335.15     51.85 o 
  -1  11  14     1257.36     1316.87     55.41 o 
   1  11  14     1781.49     1628.29     60.97 o 
   3  11  14      204.73      236.89     42.69 o 
   5  11  14      440.88      357.84     48.86 o 
   7  11  14      124.73      157.75     45.90 o 
   9  11  14        4.73      -64.32     42.88 o 
  11  11  14       35.29      -14.35     38.37 o 
 -14  12  14       66.48      103.42    142.09 o 
 -12  12  14       33.65      138.96     92.35 o 
 -10  12  14       86.73       62.07    108.98 o 
  -8  12  14       72.65       64.77     44.49 o 
  -6  12  14      280.20      307.48     47.82 o 
  -4  12  14       62.90       40.55     43.86 o 
  -2  12  14      758.45     1055.19     66.46 o 
   0  12  14      385.05      418.82     44.92 o 
   2  12  14       47.75       21.94     36.98 o 
   4  12  14        2.02        0.97     37.78 o 
   6  12  14        5.82      -38.08     40.31 o 
   8  12  14       32.29       -6.60     44.14 o 
  10  12  14      354.91      482.59     64.02 o 
  12  12  14        6.55      -43.72     66.44 o 
 -13  13  14       59.95      243.39     73.65 o 
 -11  13  14      572.12      632.82    116.66 o 
  -9  13  14       18.93       86.30     50.95 o 
  -7  13  14       53.54       58.50     42.86 o 
  -5  13  14      133.10      135.43     61.54 o 
  -3  13  14     1180.67      973.70    116.26 o 
  -1  13  14      369.28      461.18     68.46 o 
   1  13  14     1110.48     1011.99     64.87 o 
   3  13  14     2078.47     2019.28     92.27 o 
   5  13  14      201.73      172.18     72.00 o 
   7  13  14       55.92       23.85     43.69 o 
   9  13  14       28.27       35.78     95.49 o 
  11  13  14      107.73      143.68     83.65 o 
 -12  14  14      192.43      177.46     84.06 o 
 -10  14  14       30.25       63.22     69.01 o 
  -8  14  14      398.96      440.34     58.13 o 
  -6  14  14      340.03      367.86     60.87 o 
  -4  14  14      819.26      770.77     64.41 o 
  -2  14  14      127.05      129.43     49.33 o 
   0  14  14       24.21      -28.32     35.85 o 
   2  14  14       45.56       46.41     39.58 o 
   4  14  14      367.55      302.95     70.26 o 
   6  14  14       14.57       38.23     61.80 o 
   8  14  14       64.23      -43.68     92.29 o 
  10  14  14        0.97       14.53     76.77 o 
 -11  15  14      140.47      153.11     81.05 o 
  -9  15  14      160.98      289.92     73.59 o 
  -7  15  14      201.93      178.59     48.99 o 
  -5  15  14      141.92       75.09     51.01 o 
  -3  15  14       72.79      137.28     82.84 o 
  -1  15  14      178.42      109.69     56.90 o 
   1  15  14       84.87      121.53     60.48 o 
   3  15  14      262.50      338.21     72.66 o 
   5  15  14        7.06       30.11     68.14 o 
   7  15  14        5.38      -47.61     66.44 o 
   9  15  14       55.46       49.19     78.04 o 
 -10  16  14        5.87      137.37    155.01 o 
  -8  16  14       66.71       95.52     73.20 o 
  -6  16  14      429.19      317.44    242.27 o 
  -4  16  14       39.13       77.08     66.83 o 
  -2  16  14       20.92      -21.78     56.38 o 
   0  16  14       39.86       69.89     59.15 o 
   2  16  14       12.32      -27.58     62.50 o 
   4  16  14       65.82      139.33     69.73 o 
   6  16  14        5.20      -22.00     70.73 o 
   8  16  14      249.49      444.86     94.37 o 
  -9  17  14      266.01      213.71    166.88 o 
  -7  17  14        2.40      -54.76     72.42 o 
  -5  17  14       27.21       40.15     71.21 o 
  -3  17  14       13.42        6.88     79.73 o 
  -1  17  14       21.52       -4.91     60.35 o 
   1  17  14       30.07       57.38     83.80 o 
   3  17  14      113.46       53.03     69.22 o 
   5  17  14       23.03      -34.68     79.24 o 
  -6  18  14       97.88       71.55     81.71 o 
  -4  18  14       94.84       89.11     76.37 o 
  -2  18  14       36.57      -49.79     61.72 o 
   0  18  14      108.98      142.16     72.71 o 
   2  18  14       69.96       12.10     70.32 o 
   4  18  14       46.64       85.96     78.10 o 
  -3  19  14       40.54      -11.64     81.35 o 
  -1  19  14      159.50      145.71     79.01 o 
   1  19  14       12.39       -0.87     73.62 o 
 -17   1  15      158.27      169.87     75.78 o 
 -15   1  15       62.64       59.84     41.50 o 
 -13   1  15      308.21      387.53     48.54 o 
 -11   1  15       82.40       66.65     35.84 o 
  -9   1  15      155.65      128.22     20.75 o 
  -7   1  15      255.72      284.65     21.33 o 
  -5   1  15      486.03      481.31     21.91 o 
  -3   1  15     3797.45     3903.74     79.57 o 
  -1   1  15     1525.19     1506.16     37.41 o 
   1   1  15     1145.24     1527.12     35.31 o 
   3   1  15       75.71       78.48     15.44 o 
   5   1  15     1161.84     1281.13     41.91 o 
   7   1  15      109.50       91.39     32.94 o 
   9   1  15      900.86      853.06     50.52 o 
  11   1  15       19.35       39.37     42.17 o 
  13   1  15       61.28       15.63     63.59 o 
  15   1  15       46.65       41.77     52.66 o 
 -18   2  15       41.96       19.72     50.33 o 
 -16   2  15     2289.33     1979.39     96.20 o 
 -14   2  15      134.83      113.16     42.67 o 
 -12   2  15      937.21     1070.35     63.47 o 
 -10   2  15       18.02        7.38     33.24 o 
  -8   2  15     2530.45     2759.55     66.20 o 
  -6   2  15        1.22       -6.44     14.63 o 
  -4   2  15      710.33      929.34     27.69 o 
  -2   2  15     3533.25     4714.60     86.52 o 
   0   2  15     1509.23     1672.39     37.80 o 
   2   2  15     5880.07     7080.28    124.85 o 
   4   2  15       33.58       10.85     12.23 o 
   6   2  15      559.28      816.98     33.89 o 
   8   2  15     1965.19     2323.47     79.73 o 
  10   2  15        1.50        2.74     32.99 o 
  12   2  15       40.47       21.36     37.08 o 
  14   2  15      236.55      186.50     46.67 o 
 -17   3  15       14.85       57.06     46.93 o 
 -15   3  15      490.36      485.15     58.39 o 
 -13   3  15       50.53       53.64     37.84 o 
 -11   3  15      128.67       95.41     36.93 o 
  -9   3  15      766.40      671.77     33.93 o 
  -7   3  15      249.30      228.68     16.62 o 
  -5   3  15     1049.54      903.15     28.24 o 
  -3   3  15      887.13     1014.24     32.58 o 
  -1   3  15       93.48      153.25     15.99 o 
   1   3  15      775.28      883.77     25.73 o 
   3   3  15     1533.54     1643.80     41.04 o 
   5   3  15      889.04      861.63     33.82 o 
   7   3  15       37.40       58.92     21.89 o 
   9   3  15     2137.18     1951.42     73.90 o 
  11   3  15      478.06      387.99     46.41 o 
  13   3  15      109.65       61.72     42.94 o 
  15   3  15       20.19      -29.14     69.76 o 
 -18   4  15       62.29       29.52     58.29 o 
 -16   4  15      283.05      272.66     51.46 o 
 -14   4  15      712.28      771.46     61.27 o 
 -12   4  15     1913.78     1855.86     81.94 o 
 -10   4  15      104.72      141.35     34.88 o 
  -8   4  15     2862.61     2957.92     66.60 o 
  -6   4  15     2656.55     3029.42     62.91 o 
  -4   4  15     8999.69     9912.46    172.61 o 
  -2   4  15     2313.94     2503.66     51.92 o 
   0   4  15      249.96      281.05     17.88 o 
   2   4  15      268.72      328.98     17.13 o 
   4   4  15      815.31      930.93     28.48 o 
   6   4  15       75.66       51.47     21.83 o 
   8   4  15       11.02      -16.38     31.69 o 
  10   4  15        0.33      -49.03     33.03 o 
  12   4  15       40.49      -11.67     43.84 o 
  14   4  15       12.78      -29.80     69.50 o 
 -17   5  15       19.17       20.90     52.65 o 
 -15   5  15      187.51      172.97     50.04 o 
 -13   5  15     1036.78      996.24     64.90 o 
 -11   5  15      911.17      825.24     56.33 o 
  -9   5  15      904.64      741.46     49.59 o 
  -7   5  15     1787.67     1617.58     44.89 o 
  -5   5  15      373.92      373.30     20.45 o 
  -3   5  15     2172.17     2076.46     46.35 o 
  -1   5  15       76.80       56.80     12.36 o 
   1   5  15     3173.21     2952.35     62.88 o 
   3   5  15      647.85      708.20     24.39 o 
   5   5  15        5.54       52.09     20.93 o 
   7   5  15     1181.74     1302.66     51.29 o 
   9   5  15      396.98      340.32     42.36 o 
  11   5  15      500.84      552.25     52.20 o 
  13   5  15      190.01      153.22     92.12 o 
 -16   6  15       17.06      -17.74     74.48 o 
 -14   6  15      302.61      309.15     47.87 o 
 -12   6  15        2.50      -23.80     33.25 o 
 -10   6  15     2732.16     2804.93    109.92 o 
  -8   6  15     1871.68     1789.54     55.06 o 
  -6   6  15      294.49      365.47     22.39 o 
  -4   6  15       92.64      106.55     16.18 o 
  -2   6  15     2044.08     2338.62     53.70 o 
   0   6  15     4949.84     5587.17    108.53 o 
   2   6  15      233.61      247.80     19.06 o 
   4   6  15       71.05       66.13     15.27 o 
   6   6  15       12.29       21.07     24.89 o 
   8   6  15        2.63        0.33     24.20 o 
  10   6  15      131.80      124.93     39.96 o 
  12   6  15       63.76       44.57     41.78 o 
  14   6  15      240.51      386.07     56.33 o 
 -17   7  15        8.16       22.47     58.15 o 
 -15   7  15      162.33      147.24     59.89 o 
 -13   7  15       65.65       50.99     38.70 o 
 -11   7  15      443.08      453.06     52.37 o 
  -9   7  15       53.86       19.38     36.78 o 
  -7   7  15      507.32      478.29     30.80 o 
  -5   7  15     1166.90     1097.31     35.75 o 
  -3   7  15      282.56      268.78     18.16 o 
  -1   7  15     5341.70     5500.87    108.25 o 
   1   7  15      277.36      309.44     20.38 o 
   3   7  15      409.18      385.28     23.69 o 
   5   7  15     1156.29     1165.29     46.81 o 
   7   7  15      637.08      498.19     37.31 o 
   9   7  15      298.25      317.94     43.07 o 
  11   7  15      198.71      227.36     52.40 o 
  13   7  15       45.32       13.61     43.00 o 
 -16   8  15        7.70       67.51     70.91 o 
 -14   8  15        5.83       50.47     49.54 o 
 -12   8  15      141.05      204.35     55.86 o 
 -10   8  15       53.24       16.93     44.33 o 
  -8   8  15     2232.47     2469.42    105.58 o 
  -6   8  15     2343.47     2478.03     78.23 o 
  -4   8  15      641.20      701.42     27.25 o 
  -2   8  15      164.06      135.32     16.27 o 
   0   8  15       41.75       45.88     18.89 o 
   2   8  15      651.60      749.81     29.96 o 
   4   8  15     1087.28     1097.51     49.66 o 
   6   8  15      908.22      966.07     50.38 o 
   8   8  15       65.70       19.57     35.15 o 
  10   8  15       42.90       56.51     38.23 o 
  12   8  15       39.54       20.08     40.00 o 
 -15   9  15      119.97      181.42    100.16 o 
 -13   9  15      655.31      635.93    114.38 o 
 -11   9  15      463.20      461.30     62.63 o 
  -9   9  15      233.61      298.17     78.99 o 
  -7   9  15      188.95      132.02     36.14 o 
  -5   9  15      181.68      174.59     34.00 o 
  -3   9  15      844.42      803.87     41.32 o 
  -1   9  15     1466.68     1567.26     57.27 o 
   1   9  15      225.19      208.89     22.10 o 
   3   9  15      907.94      878.20     37.21 o 
   5   9  15       49.80       24.23     31.11 o 
   7   9  15      640.28      591.80     46.13 o 
   9   9  15      179.76      130.98     43.95 o 
  11   9  15       97.19       73.31     39.25 o 
  13   9  15       28.28       -7.41     34.26 o 
 -14  10  15      304.91      227.89    132.06 o 
 -12  10  15        6.41       83.79     53.76 o 
 -10  10  15       76.06      124.19     47.73 o 
  -8  10  15      382.96      370.24     44.16 o 
  -6  10  15      312.33      450.54     48.29 o 
  -4  10  15      370.17      383.27     45.30 o 
  -2  10  15      917.71      893.73     44.76 o 
   0  10  15       48.72       46.36     23.58 o 
   2  10  15      227.99      209.17     28.99 o 
   4  10  15      269.32      316.20     46.50 o 
   6  10  15       99.26      120.91     33.60 o 
   8  10  15       37.45       26.48     35.40 o 
  10  10  15        5.54       42.83     37.80 o 
  12  10  15      117.80      111.10     45.68 o 
 -15  11  15      245.22      191.72    145.55 o 
 -13  11  15       68.95       82.82    125.43 o 
 -11  11  15      297.24      300.63     76.76 o 
  -9  11  15       41.28       44.47     51.47 o 
  -7  11  15     2807.04     2767.71    111.39 o 
  -5  11  15     1973.73     1934.15     99.01 o 
  -3  11  15     1167.62     1089.78     72.59 o 
  -1  11  15       73.65       43.67     27.14 o 
   1  11  15     2315.16     2173.88     76.20 o 
   3  11  15     1591.23     1612.75     80.49 o 
   5  11  15      437.61      402.84     49.99 o 
   7  11  15       43.70       64.63     44.48 o 
   9  11  15       13.76       12.21     45.85 o 
  11  11  15        4.10        7.93     56.55 o 
 -14  12  15      497.04      487.77     88.53 o 
 -12  12  15     1097.40     1193.04     94.19 o 
 -10  12  15      215.03      516.73    128.74 o 
  -8  12  15       34.74       65.97     43.53 o 
  -6  12  15      261.00      356.52     49.16 o 
  -4  12  15      174.55       64.20     85.47 o 
  -2  12  15      724.89      821.56     61.00 o 
   0  12  15      709.41      893.24     59.28 o 
   2  12  15       53.50       -4.97     37.65 o 
   4  12  15      172.49      144.37     44.85 o 
   6  12  15      154.49      134.44     47.48 o 
   8  12  15       24.07       27.18     43.94 o 
  10  12  15        8.03      -16.56     59.98 o 
 -13  13  15      105.19      366.71    169.02 o 
 -11  13  15      432.48      489.00     87.87 o 
  -9  13  15       81.28      113.03     65.05 o 
  -7  13  15      100.19       83.65     44.64 o 
  -5  13  15      406.99      316.78     49.33 o 
  -3  13  15      896.73      853.58     62.61 o 
  -1  13  15     1391.94     1309.18     74.44 o 
   1  13  15       66.17       23.25     37.70 o 
   3  13  15     2339.73     2229.69     98.64 o 
   5  13  15      104.33       81.05     44.93 o 
   7  13  15       57.48      -59.47     43.71 o 
   9  13  15       10.49       72.57     70.01 o 
 -12  14  15      307.33      338.35    101.85 o 
 -10  14  15      435.14      580.76    157.06 o 
  -8  14  15       30.14      -16.62     64.21 o 
  -6  14  15      654.43      801.34     67.05 o 
  -4  14  15      671.29      705.60     77.79 o 
  -2  14  15      187.64      248.85     48.60 o 
   0  14  15        4.96      -11.89     36.12 o 
   2  14  15        1.61      -54.61     36.41 o 
   4  14  15      258.60      285.01     70.78 o 
   6  14  15      104.02      127.05     67.26 o 
   8  14  15        7.99       57.19     74.59 o 
  10  14  15      121.70       19.93     76.36 o 
 -11  15  15       31.32       45.59     72.40 o 
  -9  15  15      379.99      234.46     79.50 o 
  -7  15  15      200.06      161.02     57.14 o 
  -5  15  15       14.03       28.67     48.94 o 
  -3  15  15       12.22       22.78     41.66 o 
  -1  15  15      292.82      273.06     66.05 o 
   1  15  15      253.19      309.14     68.85 o 
   3  15  15      324.52      356.49     74.38 o 
   5  15  15      145.08      184.68     73.53 o 
   7  15  15       11.76      -15.68     68.42 o 
   9  15  15       18.67       27.73     80.07 o 
 -10  16  15       13.45     -126.91    146.94 o 
  -8  16  15       11.68      -10.49     86.27 o 
  -6  16  15      125.48      192.86     71.90 o 
  -4  16  15      171.12      258.38    142.13 o 
  -2  16  15       30.83       34.58     59.25 o 
   0  16  15       63.04       40.36     59.21 o 
   2  16  15       38.93      109.92     65.07 o 
   4  16  15        3.41       59.22     68.53 o 
   6  16  15      121.06      222.02     79.89 o 
  -9  17  15       44.19       -5.74    163.81 o 
  -7  17  15        0.39       77.77     76.96 o 
  -5  17  15       54.35      106.59     77.51 o 
  -3  17  15       37.18        5.91    106.54 o 
  -1  17  15        3.55      -78.17     56.49 o 
   1  17  15       66.32      170.14     70.12 o 
   3  17  15       39.46       54.31     70.53 o 
   5  17  15       12.69      114.73     77.92 o 
  -6  18  15        8.72      103.22     75.54 o 
  -4  18  15      752.93     1018.49    131.52 o 
  -2  18  15      127.16      164.23     70.90 o 
   0  18  15       41.92       85.82     69.03 o 
   2  18  15        2.40      -15.30     80.29 o 
   4  18  15       24.81      -78.27     95.08 o 
  -1  19  15      133.59      205.64     78.64 o 
 -18   0  16      235.74      227.08     82.42 o 
 -16   0  16     5275.63     4599.69    226.16 o 
 -14   0  16     4203.13     3682.88    321.86 o 
 -12   0  16     1819.01     2193.69    130.76 o 
 -10   0  16      733.29      911.65    137.91 o 
  -8   0  16     7440.21     7988.57    222.56 o 
  -6   0  16      291.30      370.50     31.95 o 
  -4   0  16     4009.01     4096.78    110.17 o 
  -2   0  16    17456.56    18812.03    447.63 o 
   0   0  16      383.78      427.55     26.69 o 
   2   0  16     4093.17     4602.51    120.60 o 
   4   0  16     6106.86     7136.66    180.44 o 
   6   0  16      150.50      170.37     22.10 o 
   8   0  16     5334.39     5736.10    209.46 o 
  10   0  16       43.12       37.66     47.01 o 
  12   0  16       13.05      -26.87     53.33 o 
  14   0  16       51.81      -16.00     60.29 o 
 -17   1  16      131.81      114.15     50.29 o 
 -15   1  16       50.63       39.74     42.48 o 
 -13   1  16      249.18      238.54     44.62 o 
 -11   1  16      426.12      403.49     46.78 o 
  -9   1  16      136.38      141.26     21.77 o 
  -7   1  16       24.02       26.70     16.76 o 
  -5   1  16     1737.76     1594.71     41.86 o 
  -3   1  16     3093.39     3142.45     67.02 o 
  -1   1  16      100.75      145.23     13.99 o 
   1   1  16      663.15      767.44     24.18 o 
   3   1  16     1835.33     1885.98     42.39 o 
   5   1  16      502.95      581.17     22.48 o 
   7   1  16      361.58      388.10     38.67 o 
   9   1  16      637.80      689.97     46.29 o 
  11   1  16       72.91      112.05     48.37 o 
  13   1  16       33.73       35.44     39.65 o 
  15   1  16        2.33      -87.70     62.58 o 
 -18   2  16        2.09       28.43     50.43 o 
 -16   2  16       67.82      114.67     47.64 o 
 -14   2  16       39.01       50.36     41.79 o 
 -12   2  16      233.75      307.60     44.55 o 
 -10   2  16       76.38      -23.66     30.57 o 
  -8   2  16      199.21      281.84     23.22 o 
  -6   2  16      204.43      227.99     17.66 o 
  -4   2  16       57.62       30.33     13.77 o 
  -2   2  16      870.38      917.34     27.12 o 
   0   2  16      432.97      595.97     21.42 o 
   2   2  16      529.94      535.58     21.20 o 
   4   2  16        0.36        5.53     13.26 o 
   6   2  16     3082.58     3542.37     88.68 o 
   8   2  16       65.06       61.07     33.46 o 
  10   2  16     1596.16     1725.63     81.12 o 
  12   2  16       53.48      -48.51     43.88 o 
  14   2  16       13.83       13.92     56.37 o 
 -17   3  16      225.34      245.96     54.94 o 
 -15   3  16       89.27       96.18     43.88 o 
 -13   3  16      294.01      260.65     45.33 o 
 -11   3  16     1064.18     1012.35     61.42 o 
  -9   3  16       35.80       -6.45     25.21 o 
  -7   3  16      137.28      132.55     18.35 o 
  -5   3  16     1648.67     1505.16     39.52 o 
  -3   3  16     4288.25     3857.10     74.28 o 
  -1   3  16     2817.03     3018.14     60.29 o 
   1   3  16      247.20      269.63     16.11 o 
   3   3  16     2426.14     2570.75     57.02 o 
   5   3  16      354.86      397.03     22.34 o 
   7   3  16      618.48      573.00     42.34 o 
   9   3  16     1425.85     1406.38     62.57 o 
  11   3  16      147.71      133.06     39.98 o 
  13   3  16      129.41      156.74     85.05 o 
 -16   4  16        2.84       26.45     46.36 o 
 -14   4  16       31.92      -33.10     44.54 o 
 -12   4  16       16.14       18.53     35.77 o 
 -10   4  16      589.69      568.96     47.20 o 
  -8   4  16       34.35       73.25     22.63 o 
  -6   4  16     1826.18     2094.38     48.56 o 
  -4   4  16     3933.77     4214.73     80.81 o 
  -2   4  16     1209.56     1139.11     30.82 o 
   0   4  16      242.81      202.33     16.90 o 
   2   4  16      738.97      979.45     28.85 o 
   4   4  16      492.41      554.49     22.50 o 
   6   4  16       32.06       29.00     22.03 o 
   8   4  16     1655.12     1524.48     62.94 o 
  10   4  16      905.08      957.07     61.34 o 
  12   4  16      542.55      686.71     66.82 o 
  14   4  16       16.30       16.76     87.61 o 
 -17   5  16      114.88       75.48     49.09 o 
 -15   5  16      271.59      259.98     62.37 o 
 -13   5  16      258.98      308.02     44.30 o 
 -11   5  16      232.88      158.66     38.61 o 
  -9   5  16     1090.18      946.82     54.02 o 
  -7   5  16     1897.17     1672.23     44.33 o 
  -5   5  16     1766.09     1717.17     42.80 o 
  -3   5  16      117.25      106.38     15.61 o 
  -1   5  16      250.79      197.14     26.17 o 
   1   5  16     6819.24     6608.10    126.10 o 
   3   5  16       41.38       41.87     14.14 o 
   5   5  16     1218.47     1285.84     47.54 o 
   7   5  16     1432.71     1519.58     62.17 o 
   9   5  16      916.51      772.58     54.43 o 
  11   5  16      799.18      776.62     59.69 o 
  13   5  16       12.51       43.67     47.16 o 
 -16   6  16       44.83       -1.30     40.97 o 
 -14   6  16       52.31       43.22     39.71 o 
 -12   6  16      320.72      377.52     45.06 o 
 -10   6  16      802.95      858.80     55.07 o 
  -8   6  16       23.13       44.27     30.05 o 
  -6   6  16     1988.64     2184.35     51.26 o 
  -4   6  16     1044.73     1099.42     33.00 o 
  -2   6  16     2345.27     2617.06     59.02 o 
   0   6  16     3222.47     3302.64     70.89 o 
   2   6  16      410.71      518.99     26.03 o 
   4   6  16     1899.14     1993.78     51.88 o 
   6   6  16      163.64      134.57     28.27 o 
   8   6  16       56.60       45.82     29.58 o 
  10   6  16      385.39      413.43     48.47 o 
  12   6  16        3.95       -2.02     41.01 o 
  14   6  16      495.45      577.88     88.69 o 
 -17   7  16        5.08        5.81     96.32 o 
 -15   7  16      431.61      435.42     70.18 o 
 -13   7  16      374.65      324.04     46.90 o 
 -11   7  16      250.70      304.71     42.55 o 
  -9   7  16     1501.27     1484.30     69.08 o 
  -7   7  16      339.87      360.24     31.44 o 
  -5   7  16      131.52      111.90     18.35 o 
  -3   7  16      790.71      744.76     26.98 o 
  -1   7  16     1477.15     1595.64     43.48 o 
   1   7  16      626.14      768.93     29.30 o 
   3   7  16      169.55      181.31     20.59 o 
   5   7  16     1114.53     1079.03     45.90 o 
   7   7  16      200.68      158.84     28.51 o 
   9   7  16      365.62      404.70     45.26 o 
  11   7  16      171.75      203.91     45.29 o 
  13   7  16       53.86       23.79     67.97 o 
 -16   8  16       91.38      161.05     63.59 o 
 -14   8  16      267.52      284.74     78.42 o 
 -12   8  16      150.40      205.63     53.14 o 
 -10   8  16       36.71      -43.93     39.66 o 
  -8   8  16      552.19      698.93     48.61 o 
  -6   8  16      814.18      914.23     52.03 o 
  -4   8  16     1850.63     1965.53     52.39 o 
  -2   8  16     3629.38     3604.39    276.16 o 
   0   8  16       13.20       -4.56     16.48 o 
   2   8  16       61.78       35.51     17.98 o 
   4   8  16        2.93        8.92     27.26 o 
   6   8  16       48.07       19.61     32.06 o 
   8   8  16       99.99      116.68     37.98 o 
  10   8  16        5.03      -13.67     36.80 o 
  12   8  16        2.06       37.81     36.28 o 
 -15   9  16       25.24       53.96     62.13 o 
 -13   9  16      626.88      720.54    152.99 o 
 -11   9  16      170.90       59.66     65.87 o 
  -9   9  16      336.74      255.59     54.71 o 
  -7   9  16      428.48      344.98     46.72 o 
  -5   9  16      343.73      337.07     44.40 o 
  -3   9  16       14.45        0.36     22.32 o 
  -1   9  16     3141.13     3079.98     88.95 o 
   1   9  16      265.04      249.99     23.97 o 
   3   9  16      352.39      356.29     36.56 o 
   5   9  16       83.09       65.30     31.00 o 
   7   9  16      185.98      206.42     38.75 o 
   9   9  16      158.39      139.96     40.24 o 
  11   9  16       49.47       35.34     47.20 o 
  13   9  16        8.36      -57.43     46.04 o 
 -14  10  16       52.39       76.01     60.01 o 
 -12  10  16      313.99      324.65     62.28 o 
 -10  10  16       86.54      111.90     79.38 o 
  -8  10  16      562.07      615.23     50.55 o 
  -6  10  16       48.58       59.86     43.77 o 
  -4  10  16     1279.31     1268.44     69.27 o 
  -2  10  16     1925.01     2274.31     74.96 o 
   0  10  16      602.86      710.27     40.80 o 
   2  10  16     3254.10     3103.34     91.08 o 
   4  10  16     3714.40     3445.49    127.55 o 
   6  10  16       45.27       17.61     31.31 o 
   8  10  16      340.53      281.51     42.36 o 
  10  10  16       57.82       43.74     38.08 o 
  12  10  16       17.50       24.80     44.62 o 
 -15  11  16      189.51      177.63     71.34 o 
 -13  11  16      334.87      212.49    132.97 o 
 -11  11  16      405.25      571.68    105.33 o 
  -9  11  16      180.77      252.41     66.80 o 
  -7  11  16      309.57      315.34     47.72 o 
  -5  11  16     2847.62     2700.77    107.83 o 
  -3  11  16     1803.53     1797.67    110.61 o 
  -1  11  16     1492.72     1384.23     63.35 o 
   1  11  16     1761.66     1743.59     63.68 o 
   3  11  16     1778.97     1559.15     81.60 o 
   5  11  16      150.92      115.20     43.11 o 
   7  11  16       19.44      -35.08     45.65 o 
   9  11  16       52.21       13.90     47.63 o 
  11  11  16       63.64        4.70     54.59 o 
 -14  12  16        2.53      227.78    137.49 o 
 -12  12  16       83.90      374.61    154.43 o 
 -10  12  16        6.70      -35.44     64.16 o 
  -8  12  16      199.75      196.59     48.48 o 
  -6  12  16       51.69       14.14     42.91 o 
  -4  12  16     1526.04     1403.01     74.71 o 
  -2  12  16       54.52       67.25     40.54 o 
   0  12  16     3736.19     2969.54    113.81 o 
   2  12  16     1418.64     1394.81     77.06 o 
   4  12  16       11.15      -58.52     39.01 o 
   6  12  16       24.56       18.57     41.48 o 
   8  12  16      145.15      159.60     49.81 o 
  10  12  16       13.65       13.79     52.94 o 
 -13  13  16       57.56      172.43    163.76 o 
 -11  13  16      522.50      459.26    203.10 o 
  -9  13  16      437.36      436.21    114.83 o 
  -7  13  16      399.44      509.42     56.81 o 
  -5  13  16      270.20      244.97     53.11 o 
  -3  13  16      638.26      628.84     57.03 o 
  -1  13  16     2048.42     1966.13     90.92 o 
   1  13  16     1084.38     1025.59     92.70 o 
   3  13  16       96.47       58.64     41.93 o 
   5  13  16      141.88       26.15     42.54 o 
   7  13  16       39.14       22.85     45.36 o 
   9  13  16        3.77        2.56     48.30 o 
 -12  14  16       41.82       17.85    147.94 o 
 -10  14  16      292.47      292.51     79.59 o 
  -8  14  16      135.02      175.25     57.53 o 
  -6  14  16      497.86      604.73     67.96 o 
  -4  14  16     1326.13     1311.74    277.83 o 
  -2  14  16      120.16      189.28     45.62 o 
   0  14  16      487.37      483.65     53.59 o 
   2  14  16       39.63       11.61     39.56 o 
   4  14  16       54.26       55.08     50.25 o 
   6  14  16        9.91       79.43     66.76 o 
   8  14  16       80.23      116.41     87.81 o 
 -11  15  16       38.32       62.87     75.24 o 
  -9  15  16      124.50       88.19    114.95 o 
  -7  15  16       40.96       45.89     49.41 o 
  -5  15  16       97.24       92.75     70.60 o 
  -3  15  16       96.27       85.17     46.58 o 
  -1  15  16       61.16       43.25     55.84 o 
   1  15  16      280.85      292.99     68.43 o 
   3  15  16       65.49       46.04     62.83 o 
   5  15  16      145.30      208.55     73.64 o 
   7  15  16        5.01      -31.58     71.84 o 
 -10  16  16       55.01      136.87    166.07 o 
  -8  16  16       82.26       46.94     92.90 o 
  -6  16  16      312.15      323.91    100.76 o 
  -4  16  16       58.36       11.68     61.61 o 
  -2  16  16      136.78      224.08     67.54 o 
   0  16  16       13.80      -12.64     57.92 o 
   2  16  16       43.74        9.13     76.10 o 
   4  16  16       76.22       91.00     71.48 o 
   6  16  16       72.97      -31.07     71.90 o 
  -7  17  16       34.73      -28.88     76.20 o 
  -5  17  16      175.45      148.75     94.95 o 
  -3  17  16       17.66       28.06     64.41 o 
  -1  17  16       49.17      -12.31     61.29 o 
   1  17  16       30.77      -96.30     88.46 o 
   3  17  16       87.68      148.69     74.51 o 
   5  17  16      116.98      146.78     82.57 o 
  -6  18  16       17.97      -70.41    177.92 o 
  -4  18  16       31.09      115.82     74.59 o 
  -2  18  16      232.67      195.70     75.88 o 
   0  18  16       12.41        0.49     90.67 o 
   2  18  16       60.87        7.65     73.82 o 
 -17   1  17      234.80      293.05     55.50 o 
 -15   1  17       15.76      -24.43     39.17 o 
 -13   1  17        5.54        1.27     35.64 o 
 -11   1  17      713.48      578.31     51.66 o 
  -9   1  17       24.28      -12.14     33.14 o 
  -7   1  17      491.42      595.40     29.72 o 
  -5   1  17     3426.14     3085.45     67.98 o 
  -3   1  17     1425.43     1380.09     46.52 o 
  -1   1  17     1838.28     1947.64     43.44 o 
   1   1  17      127.56      172.10     18.98 o 
   3   1  17     2638.19     2536.31     53.66 o 
   5   1  17       85.69      117.74     15.18 o 
   7   1  17      324.21      342.59     38.05 o 
   9   1  17      876.31      931.46     52.86 o 
  11   1  17      160.77      157.13     54.25 o 
  13   1  17       20.05      -35.79     39.43 o 
 -18   2  17      400.21      318.45     77.81 o 
 -16   2  17      783.21      736.48     64.54 o 
 -14   2  17      987.88      957.34     66.05 o 
 -12   2  17       35.99       73.84     37.11 o 
 -10   2  17      152.23      150.32     36.48 o 
  -8   2  17     1870.83     2050.07     55.57 o 
  -6   2  17     2367.41     2751.49     58.29 o 
  -4   2  17     1438.30     1443.12     36.99 o 
  -2   2  17     2185.42     2572.15     53.66 o 
   0   2  17     2243.25     2490.88     55.43 o 
   2   2  17       99.11      143.87     15.50 o 
   4   2  17      406.71      545.48     22.66 o 
   6   2  17      309.61      343.73     28.01 o 
   8   2  17     1275.89     1488.43     62.82 o 
  10   2  17      973.25     1014.90     57.67 o 
  12   2  17        4.22        5.80     37.96 o 
  14   2  17       70.85       11.03     55.41 o 
 -17   3  17      328.81      205.10     54.23 o 
 -15   3  17      381.34      370.73     52.34 o 
 -13   3  17      157.99      133.26     41.06 o 
 -11   3  17      560.76      506.85     66.22 o 
  -9   3  17       14.37        6.01     32.30 o 
  -7   3  17      235.88      236.33     19.09 o 
  -5   3  17     2341.77     1944.00     45.63 o 
  -3   3  17     3969.23     3739.22     85.56 o 
  -1   3  17     3739.67     3859.02     74.18 o 
   1   3  17      880.34      765.12     25.27 o 
   3   3  17     1120.57     1155.74     36.86 o 
   5   3  17      352.26      371.27     26.40 o 
   7   3  17     2087.35     2175.85     75.21 o 
   9   3  17      409.53      426.45     43.25 o 
  11   3  17      178.20      168.97     43.12 o 
  13   3  17       42.47       -6.17     58.28 o 
 -16   4  17      190.30      119.00     48.31 o 
 -14   4  17      305.34      299.89     50.42 o 
 -12   4  17      429.89      441.69     47.64 o 
 -10   4  17     1295.01     1417.77     67.67 o 
  -8   4  17      960.80     1086.00     74.13 o 
  -6   4  17      456.01      518.78     24.34 o 
  -4   4  17    11535.59    12820.43    220.98 o 
  -2   4  17      934.69     1256.93     33.67 o 
   0   4  17     1817.84     2121.08     50.35 o 
   2   4  17      584.64      585.09     23.16 o 
   4   4  17      550.14      720.13     26.05 o 
   6   4  17      571.15      663.35     34.45 o 
   8   4  17      145.10      130.96     37.55 o 
  10   4  17      205.94      296.69     46.10 o 
  12   4  17      434.94      526.82     64.06 o 
  14   4  17       14.37      -34.32     66.99 o 
 -17   5  17       35.73       44.13     47.40 o 
 -15   5  17      295.07      274.20     49.50 o 
 -13   5  17       95.96       14.66     56.69 o 
 -11   5  17      283.48      270.48     39.79 o 
  -9   5  17     1161.52      982.08     56.37 o 
  -7   5  17      316.99      266.25     24.16 o 
  -5   5  17      927.98      964.75     31.76 o 
  -3   5  17     1502.97     1493.13     38.44 o 
  -1   5  17     1168.60     1141.35     91.50 o 
   1   5  17     4088.55     4048.26     88.15 o 
   3   5  17     1050.19     1012.01     33.34 o 
   5   5  17     4184.55     4395.09    106.42 o 
   7   5  17     1397.68     1569.53     85.50 o 
   9   5  17     1265.14     1211.60     65.29 o 
  11   5  17      653.00      675.55     65.94 o 
  13   5  17        5.21      -70.17     46.78 o 
 -16   6  17       58.43       55.71     50.34 o 
 -14   6  17       45.68        8.73     37.54 o 
 -12   6  17      112.75       69.40     40.40 o 
 -10   6  17       63.92      125.98     35.22 o 
  -8   6  17      698.55      747.36     61.81 o 
  -6   6  17       27.43       12.39     18.14 o 
  -4   6  17      349.07      407.99     22.66 o 
  -2   6  17     1720.09     1798.27     46.04 o 
   0   6  17      134.06      111.76     17.27 o 
   2   6  17     5483.37     5465.25    114.60 o 
   4   6  17      631.44      826.81     39.37 o 
   6   6  17      460.61      531.89     36.69 o 
   8   6  17       20.17       26.50     29.17 o 
  10   6  17        0.35      -19.55     36.05 o 
  12   6  17        6.95      -60.11     53.80 o 
  14   6  17        1.48        1.48     79.56 o 
 -15   7  17      181.85      180.16     59.49 o 
 -13   7  17      290.42      248.59     62.27 o 
 -11   7  17      427.41      486.22     59.15 o 
  -9   7  17     1838.11     1757.31    145.17 o 
  -7   7  17     1591.51     1595.12     57.15 o 
  -5   7  17      376.05      350.95     28.74 o 
  -3   7  17      207.82      224.85     19.78 o 
  -1   7  17       25.85       47.23     16.67 o 
   1   7  17     1020.03     1121.85     35.84 o 
   3   7  17     1251.15     1268.75     41.41 o 
   5   7  17     1528.17     1552.11     55.59 o 
   7   7  17       26.37      -19.24     26.45 o 
   9   7  17      238.85      209.63     41.16 o 
  11   7  17       30.56       -0.14     51.48 o 
  13   7  17       88.60      106.35     71.72 o 
 -16   8  17        7.92      -30.63     71.20 o 
 -14   8  17      142.39      225.41     64.00 o 
 -12   8  17        9.61      -31.15     48.37 o 
 -10   8  17     1427.43     1464.54     88.48 o 
  -8   8  17      261.07      216.95     42.83 o 
  -6   8  17      648.18      730.11     47.55 o 
  -4   8  17       20.47        3.48     17.60 o 
  -2   8  17     1544.46     1519.48     83.91 o 
   0   8  17      298.70      404.31     25.51 o 
   2   8  17     6626.01     7197.40    153.48 o 
   4   8  17     3669.81     3737.51    112.29 o 
   6   8  17       50.35       13.32     32.24 o 
   8   8  17      324.47      265.01     41.99 o 
  10   8  17        5.59       11.38     37.41 o 
  12   8  17        0.59      -30.40     53.80 o 
 -15   9  17       51.86       32.75    117.02 o 
 -13   9  17      342.54      454.19     81.69 o 
 -11   9  17       23.21       59.78     48.37 o 
  -9   9  17       79.43        7.72     48.88 o 
  -7   9  17      908.27      847.97     58.18 o 
  -5   9  17      185.07      176.03     41.48 o 
  -3   9  17      515.44      490.82     35.84 o 
  -1   9  17      398.19      446.33     34.07 o 
   1   9  17     1649.76     1509.56     56.75 o 
   3   9  17     1398.25     1500.65     63.23 o 
   5   9  17      224.34      274.87     37.23 o 
   7   9  17       52.23       54.90     36.50 o 
   9   9  17       69.39       44.96     36.97 o 
  11   9  17       21.16      -56.79     37.86 o 
 -14  10  17      366.77      587.79     81.67 o 
 -12  10  17        5.08       19.95     51.75 o 
 -10  10  17      349.30      298.02     62.13 o 
  -8  10  17      129.58      289.57     96.56 o 
  -6  10  17     2112.57     1916.69     88.04 o 
  -4  10  17     1626.89     1502.09     76.74 o 
  -2  10  17      402.13      409.95     40.60 o 
   0  10  17       93.38       66.66     26.53 o 
   2  10  17      582.72      789.30     60.23 o 
   4  10  17      405.14      343.56     48.65 o 
   6  10  17       44.35       29.69     40.67 o 
   8  10  17       18.68      -47.31     33.99 o 
  10  10  17        4.20       -8.85     38.74 o 
  12  10  17       40.11       14.69     55.67 o 
 -13  11  17      698.57      737.06     95.17 o 
 -11  11  17      501.83      740.79     94.86 o 
  -9  11  17       25.92       -5.92     58.45 o 
  -7  11  17      168.51      210.45     42.51 o 
  -5  11  17     1651.90     1791.71     85.64 o 
  -3  11  17     2206.56     1672.28    431.54 o 
  -1  11  17     1438.77     1300.22     72.35 o 
   1  11  17      547.32      679.40     41.25 o 
   3  11  17     1036.06      876.76     62.65 o 
   5  11  17       80.70       49.86     41.30 o 
   7  11  17       19.21       32.53     43.33 o 
   9  11  17       20.54       13.92     48.09 o 
  11  11  17       91.10      104.58     55.11 o 
 -14  12  17      349.02      583.22     92.99 o 
 -12  12  17      164.60      256.23    297.69 o 
 -10  12  17      701.34      762.57     93.84 o 
  -8  12  17      154.47      209.42     54.01 o 
  -6  12  17     2158.80     2016.96     92.53 o 
  -4  12  17      650.98      717.55     59.05 o 
  -2  12  17      352.43      393.88     49.83 o 
   0  12  17      541.03      477.24     50.61 o 
   2  12  17       61.03      -10.82     39.33 o 
   4  12  17      192.64      132.12     44.02 o 
   6  12  17       25.59       85.41     46.20 o 
   8  12  17        0.62      -31.36     70.68 o 
  10  12  17      268.02      196.97     57.75 o 
 -13  13  17      137.33      315.78    184.84 o 
 -11  13  17      332.63      537.40    215.88 o 
  -9  13  17      276.98      385.41     82.18 o 
  -7  13  17     1064.40      963.60     83.72 o 
  -5  13  17       44.88       23.73     40.57 o 
  -3  13  17     2079.71     1871.85     90.83 o 
  -1  13  17      759.01      703.09     58.43 o 
   1  13  17      702.27      760.54     59.94 o 
   3  13  17       75.33       18.33     41.17 o 
   5  13  17       63.23       45.36     43.78 o 
   7  13  17      148.21      157.20     55.31 o 
   9  13  17        3.25        4.71     49.71 o 
 -12  14  17      221.80      294.28    134.61 o 
 -10  14  17       46.65      -56.63     69.13 o 
  -8  14  17      108.27       56.98    108.29 o 
  -6  14  17       17.79       17.12     49.66 o 
  -4  14  17      106.42      107.76     58.83 o 
  -2  14  17      137.92       82.62     44.86 o 
   0  14  17        4.57      -18.33     37.71 o 
   2  14  17      191.85      165.12     65.30 o 
   4  14  17       14.40       -3.91     43.27 o 
   6  14  17      186.96      225.27     71.72 o 
   8  14  17       93.25      -20.28     80.75 o 
 -11  15  17       44.31       91.55    191.06 o 
  -9  15  17       27.34       66.29    128.26 o 
  -7  15  17      101.44      141.87     56.29 o 
  -5  15  17      208.21      213.67     54.14 o 
  -3  15  17      191.93      188.88     48.08 o 
  -1  15  17       35.93       52.88     40.98 o 
   1  15  17      165.15      205.96     67.26 o 
   3  15  17      117.68       60.05     64.58 o 
   5  15  17        0.30       11.04     67.37 o 
   7  15  17        9.03      -31.25     71.73 o 
 -10  16  17      125.24      168.90     77.51 o 
  -8  16  17       38.80      167.35    153.15 o 
  -6  16  17       19.65       65.53     87.13 o 
  -4  16  17      127.74      169.31     70.78 o 
  -2  16  17       31.17      -60.13     57.46 o 
   0  16  17       14.60      -20.52     60.75 o 
   2  16  17      456.15      385.46     80.16 o 
   4  16  17      421.80      605.64     92.81 o 
   6  16  17       17.13      -23.31     73.91 o 
  -7  17  17        0.13       30.48    190.80 o 
  -5  17  17       82.51       26.01    140.29 o 
  -3  17  17       51.97      105.02     68.45 o 
  -1  17  17       81.11       41.06     64.79 o 
   1  17  17       17.84       60.59     67.23 o 
   3  17  17      293.12      208.69    111.63 o 
   5  17  17       84.00       55.18     77.82 o 
  -4  18  17       75.58       98.98     71.94 o 
  -2  18  17      238.15      290.93     77.63 o 
   0  18  17       44.96       82.54     73.05 o 
   2  18  17      118.91      122.93     77.85 o 
 -18   0  18      107.20      158.63     76.27 o 
 -16   0  18     3643.99     3277.35    181.97 o 
 -14   0  18      109.93       27.09     56.58 o 
 -12   0  18     1523.57     1708.53    125.79 o 
 -10   0  18      779.63      871.76     80.29 o 
  -8   0  18     3973.02     3646.50    174.87 o 
  -6   0  18      624.55      880.35     41.91 o 
  -4   0  18    24769.76    25602.32    605.61 o 
  -2   0  18      930.56     1088.31     44.23 o 
   0   0  18     7766.46     8681.91    292.47 o 
   2   0  18      606.38      823.68     41.91 o 
   4   0  18       68.25       61.85     22.25 o 
   6   0  18      288.11      317.34     51.58 o 
   8   0  18       28.59      -22.15     45.86 o 
  10   0  18       16.46      -32.90     46.98 o 
  12   0  18      105.64      176.53     62.28 o 
  14   0  18       88.97       92.27     69.54 o 
 -17   1  18       76.45      102.91     49.89 o 
 -15   1  18       38.45       -2.72     41.44 o 
 -13   1  18      182.24      241.27     44.31 o 
 -11   1  18      163.04      169.62     40.09 o 
  -9   1  18      461.56      423.01     42.43 o 
  -7   1  18      222.09      287.35     24.28 o 
  -5   1  18     2550.70     2343.58     52.44 o 
  -3   1  18     1646.34     1665.83     40.69 o 
  -1   1  18     3263.18     3135.10     63.00 o 
   1   1  18      502.15      480.43     20.83 o 
   3   1  18      446.32      479.07     25.03 o 
   5   1  18      639.00      577.92     23.66 o 
   7   1  18      178.20      210.53     35.46 o 
   9   1  18      658.19      644.22     51.47 o 
  11   1  18       77.08       34.85     38.23 o 
  13   1  18       74.70       22.35     65.94 o 
 -16   2  18        7.31       16.08     44.27 o 
 -14   2  18      160.04       96.57     49.27 o 
 -12   2  18     1835.03     1984.64     86.37 o 
 -10   2  18     2339.55     2260.50     90.36 o 
  -8   2  18     2158.31     2026.32    101.24 o 
  -6   2  18     1015.10     1223.34     35.50 o 
  -4   2  18     2763.65     3271.64     66.10 o 
  -2   2  18     2138.01     2362.13     51.00 o 
   0   2  18      706.35      761.45     27.55 o 
   2   2  18     1126.06     1220.56     33.49 o 
   4   2  18     1181.21     1345.53     36.61 o 
   6   2  18     1931.50     2107.91     80.71 o 
   8   2  18     1731.72     1694.22     68.52 o 
  10   2  18      238.27      281.49     41.62 o 
  12   2  18        5.42        2.61     60.22 o 
  14   2  18      191.17      192.76     64.13 o 
 -17   3  18       24.80       26.03     47.67 o 
 -15   3  18      696.51      652.43     60.47 o 
 -13   3  18       63.11       43.70     38.48 o 
 -11   3  18      243.61      220.95     38.89 o 
  -9   3  18       37.84       32.64     30.58 o 
  -7   3  18      551.63      516.88     23.93 o 
  -5   3  18     2057.34     1751.49     43.47 o 
  -3   3  18     4784.20     4509.76     86.01 o 
  -1   3  18     1811.41     2120.08     46.88 o 
   1   3  18      560.27      584.59     23.29 o 
   3   3  18      171.41      179.29     18.59 o 
   5   3  18     1227.57     1199.45     42.26 o 
   7   3  18     2301.77     2333.79     79.41 o 
   9   3  18      107.30       22.89     38.01 o 
  11   3  18       75.87       73.67     42.79 o 
  13   3  18       31.01        8.11     60.06 o 
 -16   4  18        4.78       28.69     56.90 o 
 -14   4  18       14.24       29.29     40.00 o 
 -12   4  18       50.78       20.87     34.55 o 
 -10   4  18     1161.68     1409.89     69.11 o 
  -8   4  18      899.78     1137.08     60.53 o 
  -6   4  18     4488.09     4729.71     91.90 o 
  -4   4  18      723.07      899.24     29.98 o 
  -2   4  18     2573.58     2705.79     56.63 o 
   0   4  18    16963.15    18909.14    338.34 o 
   2   4  18     6293.92     6822.55    123.39 o 
   4   4  18       29.90       45.37     16.07 o 
   6   4  18     1341.28     1515.22     54.09 o 
   8   4  18      561.68      719.67     53.31 o 
  10   4  18     1208.10     1211.19     69.09 o 
  12   4  18      183.40      210.43     57.51 o 
  14   4  18      206.97      196.57     85.93 o 
 -17   5  18       26.49       75.19     49.97 o 
 -15   5  18       41.53       32.71     42.35 o 
 -13   5  18       15.91       61.56     41.53 o 
 -11   5  18      768.25      685.46     51.42 o 
  -9   5  18      556.04      493.81     52.29 o 
  -7   5  18      177.28      169.04     27.82 o 
  -5   5  18      942.08      883.35     30.49 o 
  -3   5  18     1563.32     1623.69     41.11 o 
  -1   5  18     1746.64     1932.61     94.90 o 
   1   5  18      461.85      468.11     28.75 o 
   3   5  18      401.52      389.58     22.75 o 
   5   5  18     3153.67     3230.89     85.60 o 
   7   5  18     1450.35     1431.69     81.30 o 
   9   5  18      787.81      735.55     55.17 o 
  11   5  18       97.47       30.13     43.33 o 
  13   5  18        0.41      -55.70     73.78 o 
 -16   6  18       39.79       50.31     59.31 o 
 -14   6  18      175.95       93.15     42.91 o 
 -12   6  18      574.02      565.15     51.49 o 
 -10   6  18     1803.07     1754.97     75.72 o 
  -8   6  18     2720.76     2948.71    101.24 o 
  -6   6  18     2012.79     2029.71     64.37 o 
  -4   6  18      862.95      976.34     32.46 o 
  -2   6  18      483.28      533.78     25.82 o 
   0   6  18      309.44      371.58     23.02 o 
   2   6  18      566.56      666.61     30.20 o 
   4   6  18       57.82       80.01     25.64 o 
   6   6  18      170.72      184.14     29.30 o 
   8   6  18      151.00       76.25     33.04 o 
  10   6  18      105.09      104.09     39.85 o 
  12   6  18      342.12      325.40     51.91 o 
 -15   7  18       62.77      177.95     77.50 o 
 -13   7  18      150.26      108.56     58.94 o 
 -11   7  18      832.83      774.35     77.49 o 
  -9   7  18      463.69      466.29     46.29 o 
  -7   7  18     1539.38     1537.27     56.91 o 
  -5   7  18     2026.52     1781.76     58.81 o 
  -3   7  18       33.29        4.09     16.92 o 
  -1   7  18      396.73      384.43     23.74 o 
   1   7  18      492.96      531.29     26.25 o 
   3   7  18     2716.52     2686.82     75.45 o 
   5   7  18     1357.20     1266.28     50.81 o 
   7   7  18       87.56       50.53     35.39 o 
   9   7  18      245.58      237.86     43.03 o 
  11   7  18        0.28      -47.04     37.29 o 
  13   7  18       46.80       38.71     69.69 o 
 -16   8  18       32.88      -13.76    120.66 o 
 -14   8  18      255.02      240.06     64.90 o 
 -12   8  18      864.07      897.35     84.36 o 
 -10   8  18      547.49      852.86    103.89 o 
  -8   8  18     1869.85     1793.45     97.66 o 
  -6   8  18     2599.44     2936.27    110.53 o 
  -4   8  18      251.34      252.37     33.15 o 
  -2   8  18       41.85       53.74     19.32 o 
   0   8  18      599.40      589.45     31.00 o 
   2   8  18     1477.21     1513.63     49.83 o 
   4   8  18      169.93      151.15     34.56 o 
   6   8  18       53.21       44.31     31.26 o 
   8   8  18      135.74      163.94     39.18 o 
  10   8  18       42.01       33.72     38.57 o 
  12   8  18        0.26      -11.33     53.74 o 
 -15   9  18      332.01      314.94     75.85 o 
 -13   9  18      123.48      217.24     97.90 o 
 -11   9  18      107.40      211.16     89.19 o 
  -9   9  18      520.28      499.90     64.26 o 
  -7   9  18      208.01      207.10     40.69 o 
  -5   9  18     1309.09     1214.45     67.56 o 
  -3   9  18      145.26      177.63     38.66 o 
  -1   9  18       28.86       71.01     25.98 o 
   1   9  18     1410.36     1353.95     54.96 o 
   3   9  18      733.81      677.22     44.99 o 
   5   9  18      468.28      584.55     44.83 o 
   7   9  18       57.70       23.18     34.79 o 
   9   9  18       20.49       19.17     38.41 o 
  11   9  18       79.09       57.35     51.06 o 
 -14  10  18       30.91      -21.28    102.01 o 
 -12  10  18       10.42      -80.49     97.48 o 
 -10  10  18      630.57      719.29     86.47 o 
  -8  10  18      320.27      377.40     69.11 o 
  -6  10  18      386.12      300.42     44.79 o 
  -4  10  18      248.18      286.07     43.73 o 
  -2  10  18      777.65      677.09     55.37 o 
   0  10  18     2831.49     2681.66     83.23 o 
   2  10  18        7.60       19.79     38.02 o 
   4  10  18       14.68      -19.78     49.25 o 
   6  10  18      119.65       69.07     42.73 o 
   8  10  18        4.81      -28.21     34.97 o 
  10  10  18       26.59       30.17     40.31 o 
 -13  11  18      145.15      282.14    160.70 o 
 -11  11  18     1208.83     1203.77    114.53 o 
  -9  11  18       22.54       38.92     59.21 o 
  -7  11  18      744.91      640.91     56.47 o 
  -5  11  18      514.54      592.79     54.25 o 
  -3  11  18      771.46      792.77     64.97 o 
  -1  11  18     2449.79     2354.95    100.14 o 
   1  11  18      556.82      501.46     51.39 o 
   3  11  18      209.48      175.81     43.77 o 
   5  11  18      125.13       95.39     49.99 o 
   7  11  18        5.27       59.05     45.69 o 
   9  11  18        2.39      -53.72     46.30 o 
  11  11  18       17.82      -71.92     53.40 o 
 -14  12  18       23.35      139.44    174.57 o 
 -12  12  18       69.50      131.09     78.09 o 
 -10  12  18        7.21      -84.97     56.65 o 
  -8  12  18      290.71      256.37     68.15 o 
  -6  12  18      247.76      319.36     48.47 o 
  -4  12  18        7.33       -5.68     37.49 o 
  -2  12  18        9.69      -21.92     37.97 o 
   0  12  18      100.18       30.98     36.64 o 
   2  12  18       21.48      -39.31     37.89 o 
   4  12  18       61.91      123.07     44.19 o 
   6  12  18      128.60      129.20     48.47 o 
   8  12  18        2.63      -27.17     47.48 o 
  10  12  18       26.86       -8.78     53.05 o 
 -13  13  18      148.26      402.07    202.59 o 
 -11  13  18      106.72      102.69    144.87 o 
  -9  13  18      369.94      402.58     91.80 o 
  -7  13  18      326.72      307.46     50.58 o 
  -5  13  18       78.42       62.03     42.17 o 
  -3  13  18      567.69      622.72     59.12 o 
  -1  13  18      960.60      910.19     66.18 o 
   1  13  18        9.89       27.26     39.51 o 
   3  13  18       76.23        1.29     38.66 o 
   5  13  18       73.34       78.77     47.24 o 
   7  13  18       62.10       80.02     58.76 o 
   9  13  18        1.82      -69.94     50.48 o 
 -12  14  18      298.59      362.29     93.01 o 
 -10  14  18      173.97      168.68     79.55 o 
  -8  14  18      374.25      426.01     81.51 o 
  -6  14  18      165.55      141.92     46.82 o 
  -4  14  18       48.50       31.97     41.88 o 
  -2  14  18       42.76       36.39     40.33 o 
   0  14  18       44.47       44.16     39.94 o 
   2  14  18       12.93      -25.41     40.09 o 
   4  14  18       57.39      132.30     48.00 o 
   6  14  18        3.68      -20.05     63.79 o 
   8  14  18       50.99       20.90     75.75 o 
 -11  15  18       65.23       69.60     80.51 o 
  -9  15  18       12.14       21.49     68.58 o 
  -7  15  18       95.57      122.71     48.86 o 
  -5  15  18       80.66      117.05     45.93 o 
  -3  15  18       55.27       62.23     45.13 o 
  -1  15  18       41.96       21.40     40.63 o 
   1  15  18        5.46        5.38     57.70 o 
   3  15  18       21.37        6.31     62.43 o 
   5  15  18       40.76       29.61     88.01 o 
   7  15  18      120.74       91.84     78.51 o 
  -8  16  18      414.32      332.73     82.37 o 
  -6  16  18        5.58       24.60     63.71 o 
  -4  16  18        2.07       91.54     68.37 o 
  -2  16  18       68.42       20.50     98.51 o 
   0  16  18        3.14       17.88     59.97 o 
   2  16  18       56.67       85.11     68.40 o 
   4  16  18       22.63       25.37     70.75 o 
   6  16  18      164.02      276.42    103.67 o 
  -7  17  18        1.03        3.94     71.32 o 
  -5  17  18       74.99       22.21     58.76 o 
  -3  17  18       15.92      -37.21     63.23 o 
  -1  17  18       17.34       -0.34     65.79 o 
   1  17  18      141.89      172.87     75.55 o 
   3  17  18       14.69      143.61     78.02 o 
  -4  18  18        6.20       18.63     70.19 o 
  -2  18  18       19.24       20.60     68.74 o 
   0  18  18       84.17      127.35     76.88 o 
 -17   1  19       41.59       74.23     48.42 o 
 -15   1  19       37.56       78.07     54.36 o 
 -13   1  19      160.42      104.96     41.82 o 
 -11   1  19      920.25      849.15     57.75 o 
  -9   1  19      696.10      610.34     51.19 o 
  -7   1  19     1120.53     1007.84     37.78 o 
  -5   1  19     1240.70     1053.96     33.43 o 
  -3   1  19     1071.51     1222.45     35.20 o 
  -1   1  19     1993.21     1856.56     43.82 o 
   1   1  19      729.25      759.58     26.65 o 
   3   1  19       12.23        1.76     15.18 o 
   5   1  19      353.75      355.42     26.42 o 
   7   1  19     1119.24     1274.76     57.81 o 
   9   1  19       80.02       86.94     55.34 o 
  11   1  19      103.33       61.90     44.85 o 
  13   1  19       14.55      -29.19     48.37 o 
 -16   2  19       42.72      124.00     48.07 o 
 -14   2  19      710.04      723.00     59.78 o 
 -12   2  19      811.10      866.97     60.08 o 
 -10   2  19     2184.02     2484.56     95.18 o 
  -8   2  19      221.61      227.56     37.22 o 
  -6   2  19     1184.69     1321.92     38.29 o 
  -4   2  19      744.98      925.47     30.44 o 
  -2   2  19     2954.98     3685.82     72.80 o 
   0   2  19      253.04      257.82     19.40 o 
   2   2  19      608.13      656.05     25.57 o 
   4   2  19      753.29      751.98     27.99 o 
   6   2  19      376.10      437.40     44.65 o 
   8   2  19      748.94      716.41     48.73 o 
  10   2  19      168.74      164.34     47.28 o 
  12   2  19      292.14      421.47     52.22 o 
  14   2  19       64.24       34.58     87.62 o 
 -17   3  19       49.18      106.59     51.51 o 
 -15   3  19      169.55      196.52     49.21 o 
 -13   3  19      206.80      207.33     44.45 o 
 -11   3  19       25.58      -13.27     33.82 o 
  -9   3  19      284.00      229.52    123.78 o 
  -7   3  19      977.12      810.99     50.04 o 
  -5   3  19      183.57      203.67     18.82 o 
  -3   3  19     1485.59     1501.19     41.95 o 
  -1   3  19     1030.79     1217.72     33.84 o 
   1   3  19      288.64      326.64     19.90 o 
   3   3  19      672.26      715.06     28.19 o 
   5   3  19      760.75      758.81     35.30 o 
   7   3  19     2359.48     2406.10     90.33 o 
   9   3  19       91.87       81.61     61.62 o 
  11   3  19        1.73       12.91     41.71 o 
  13   3  19       13.93       18.71     51.39 o 
 -16   4  19       21.18       62.65     45.09 o 
 -14   4  19      143.24      151.04     44.05 o 
 -12   4  19      668.58      612.36     52.77 o 
 -10   4  19     1065.26     1036.00     59.60 o 
  -8   4  19     1029.76     1281.64     65.60 o 
  -6   4  19     2461.31     2392.06     57.84 o 
  -4   4  19      491.55      477.34     23.64 o 
  -2   4  19      650.67      684.87     25.64 o 
   0   4  19      803.89     1028.73     34.33 o 
   2   4  19      616.29      660.03     27.82 o 
   4   4  19      142.76      123.52     26.24 o 
   6   4  19        5.06       -3.51     32.44 o 
   8   4  19       36.65       37.26     36.39 o 
  10   4  19      437.23      491.95     59.20 o 
  12   4  19       78.65       44.72     51.53 o 
 -17   5  19       26.52       44.68     48.51 o 
 -15   5  19      127.62      139.15     45.12 o 
 -13   5  19       78.22       81.37     39.35 o 
 -11   5  19       65.82       40.55     33.15 o 
  -9   5  19      491.77      407.19     46.24 o 
  -7   5  19     2339.85     2179.29     68.96 o 
  -5   5  19      464.30      519.80     25.26 o 
  -3   5  19      529.59      583.33     26.17 o 
  -1   5  19      513.52      493.83     40.83 o 
   1   5  19      481.71      453.15     25.95 o 
   3   5  19       38.20       31.76     17.10 o 
   5   5  19     2546.41     2541.14     73.15 o 
   7   5  19     1941.65     2124.23     99.55 o 
   9   5  19      126.82      102.52     40.79 o 
  11   5  19       10.00      -37.60     38.27 o 
  13   5  19       10.73       -0.89     70.65 o 
 -16   6  19      179.50      138.05     62.15 o 
 -14   6  19       54.74       42.91     39.49 o 
 -12   6  19      307.06      391.26     47.95 o 
 -10   6  19      756.79      847.42     97.83 o 
  -8   6  19      277.54      380.82     41.47 o 
  -6   6  19      253.19      277.54     29.25 o 
  -4   6  19      615.09      691.74     32.79 o 
  -2   6  19       67.94      102.73     18.46 o 
   0   6  19     2164.11     2362.19     57.06 o 
   2   6  19      308.38      400.36     27.84 o 
   4   6  19     1470.39     1536.53     54.64 o 
   6   6  19      464.74      594.77     38.42 o 
   8   6  19       23.21      -21.07     29.64 o 
  10   6  19       99.66      125.94     40.52 o 
  12   6  19       52.88       45.01     46.39 o 
 -15   7  19       42.92      160.98     61.72 o 
 -13   7  19       32.46      100.05     49.93 o 
 -11   7  19       18.02      -29.95     66.20 o 
  -9   7  19      785.67      762.28     66.28 o 
  -7   7  19       91.43      133.08     27.79 o 
  -5   7  19     2414.68     2380.08     78.95 o 
  -3   7  19       75.43       59.80     19.33 o 
  -1   7  19     1045.46      905.54     51.21 o 
   1   7  19      297.46      274.67     24.11 o 
   3   7  19     3300.62     3075.31     83.17 o 
   5   7  19     1070.85     1029.49     51.10 o 
   7   7  19      508.79      493.56     46.48 o 
   9   7  19      206.73      112.96     50.67 o 
  11   7  19      108.25       66.24     50.78 o 
 -16   8  19       10.37      101.00     67.92 o 
 -14   8  19      414.01      423.03    103.06 o 
 -12   8  19      749.25      858.90     78.72 o 
 -10   8  19      131.11      173.63     53.48 o 
  -8   8  19      112.33       67.06     44.15 o 
  -6   8  19     1709.18     1636.90     79.43 o 
  -4   8  19      646.83      733.97     54.94 o 
  -2   8  19     2144.45     2206.93     74.92 o 
   0   8  19     1696.63     1844.68     56.12 o 
   2   8  19       98.23      120.21     34.09 o 
   4   8  19       15.34      -14.91     30.90 o 
   6   8  19      201.83      176.84     36.80 o 
   8   8  19       79.54       97.50     37.92 o 
  10   8  19       78.30       67.81     40.23 o 
  12   8  19        5.41       -4.38     29.90 o 
 -15   9  19      303.22      358.07    170.97 o 
 -13   9  19        0.71      -20.90     52.47 o 
 -11   9  19       97.31       76.00     57.99 o 
  -9   9  19      739.08      666.88     77.94 o 
  -7   9  19     1380.84     1456.27     85.79 o 
  -5   9  19      943.91      949.32     61.83 o 
  -3   9  19     1016.05      954.21     61.90 o 
  -1   9  19       47.75       30.95     25.61 o 
   1   9  19     1718.68     1697.05     62.25 o 
   3   9  19      136.58      194.70     33.89 o 
   5   9  19      183.93      127.30     35.71 o 
   7   9  19      184.29      203.44     38.85 o 
   9   9  19       38.67       38.10     39.76 o 
  11   9  19      145.16       96.67     45.41 o 
 -14  10  19       63.99       93.96    149.16 o 
 -12  10  19       40.97      150.44    151.26 o 
 -10  10  19       46.47       24.00     53.11 o 
  -8  10  19      351.08      323.05     65.16 o 
  -6  10  19      117.00      131.53     39.35 o 
  -4  10  19      463.88      463.83     50.15 o 
  -2  10  19      256.14      223.05     43.11 o 
   0  10  19      456.47      437.38     35.81 o 
   2  10  19       88.32       94.13     41.67 o 
   4  10  19       49.36       64.75     41.00 o 
   6  10  19      127.96       42.86     52.68 o 
   8  10  19        3.87      -27.58     45.34 o 
  10  10  19       15.05       10.14     62.90 o 
 -13  11  19       79.79      130.68     83.47 o 
 -11  11  19      500.51      554.41     86.19 o 
  -9  11  19       36.15       49.38     63.02 o 
  -7  11  19      617.32      559.08     53.96 o 
  -5  11  19     1865.35     1797.52     85.42 o 
  -3  11  19      337.04      394.36     56.27 o 
  -1  11  19      611.52      590.94     56.21 o 
   1  11  19     1086.39      930.46     64.45 o 
   3  11  19      127.18      153.27     44.72 o 
   5  11  19       88.58       64.76     44.73 o 
   7  11  19      143.21      127.25     48.41 o 
   9  11  19       18.82       -7.64     49.12 o 
 -12  12  19      139.23      195.37     78.79 o 
 -10  12  19      287.24      343.67     82.01 o 
  -8  12  19       35.96      -54.22     56.25 o 
  -6  12  19       75.66       36.04     40.40 o 
  -4  12  19       63.00       40.96     41.30 o 
  -2  12  19      225.75      267.89     47.86 o 
   0  12  19      302.09      246.72     45.12 o 
   2  12  19        7.30        3.85     38.82 o 
   4  12  19       53.10       58.30     43.99 o 
   6  12  19       12.29       11.88     47.40 o 
   8  12  19       13.17      -55.08     51.27 o 
  10  12  19       67.93       14.46     55.00 o 
 -13  13  19      338.99      312.07     95.54 o 
 -11  13  19      193.29      176.46     79.18 o 
  -9  13  19      128.79      169.07    112.51 o 
  -7  13  19      344.24      321.33     50.85 o 
  -5  13  19      507.19      517.29     57.21 o 
  -3  13  19      427.99      399.21     50.88 o 
  -1  13  19     1644.27     1434.31     79.71 o 
   1  13  19      127.19      187.85     46.74 o 
   3  13  19        5.74      -49.30     39.07 o 
   5  13  19       55.04       43.88     44.87 o 
   7  13  19       47.95       73.25     50.01 o 
   9  13  19        1.75       20.49     52.57 o 
 -12  14  19       23.50      134.02     89.51 o 
 -10  14  19       94.44      191.43    121.17 o 
  -8  14  19       22.07      -20.11     60.06 o 
  -6  14  19       27.41       55.85     43.91 o 
  -4  14  19       78.56      -13.73     47.55 o 
  -2  14  19      796.01      682.20     63.44 o 
   0  14  19      115.85       93.93     44.97 o 
   2  14  19      187.25      155.59     48.31 o 
   4  14  19      106.14      212.67     50.62 o 
   6  14  19        3.23       35.61     49.01 o 
   8  14  19       15.90      -23.85     73.12 o 
  -9  15  19       95.69      212.19     76.93 o 
  -7  15  19      111.43      140.92     50.19 o 
  -5  15  19       29.10       73.11     46.90 o 
  -3  15  19        5.29       50.70     45.52 o 
  -1  15  19       56.81       49.93     42.26 o 
   1  15  19        9.38       46.13     45.09 o 
   3  15  19        6.24       55.37     64.81 o 
   5  15  19       38.07       91.83     71.68 o 
   7  15  19       61.96       27.14    115.31 o 
  -8  16  19       46.99       96.24     72.64 o 
  -6  16  19       43.66       95.33     67.94 o 
  -4  16  19       41.77      -57.61     58.33 o 
  -2  16  19       40.65       69.12     61.08 o 
   0  16  19       36.87       27.39     64.30 o 
   2  16  19      327.93      361.90     80.46 o 
   4  16  19      335.21      273.12     81.82 o 
  -7  17  19        1.37       32.85    134.77 o 
  -5  17  19       66.35       43.05     82.62 o 
  -3  17  19       21.30       64.56     67.91 o 
  -1  17  19       36.96      -24.93     64.66 o 
   1  17  19      483.32      530.52    112.00 o 
   3  17  19       45.59      -25.33     73.91 o 
  -2  18  19       19.71       56.55     70.60 o 
 -16   0  20        0.83      -30.01     60.80 o 
 -14   0  20      101.98        4.28     56.25 o 
 -12   0  20     1115.57     1150.70     93.78 o 
 -10   0  20     2630.76     2646.49    137.01 o 
  -8   0  20     5466.28     5880.40    242.21 o 
  -6   0  20    10394.65    11373.24    282.47 o 
  -4   0  20        9.04      -19.00     23.08 o 
  -2   0  20      642.14      643.16     35.82 o 
   0   0  20       25.62        3.27     20.67 o 
   2   0  20      130.83      179.46     26.62 o 
   4   0  20        8.52       10.28     22.69 o 
   6   0  20      413.69      594.09     62.94 o 
   8   0  20       78.34       -4.43     43.11 o 
  10   0  20       59.65      105.18     54.43 o 
  12   0  20       13.93        1.71     65.65 o 
 -17   1  20      143.19      179.01     52.57 o 
 -15   1  20       76.04       99.92     44.11 o 
 -13   1  20      174.42      233.28     44.82 o 
 -11   1  20     1671.20     1498.20     73.80 o 
  -9   1  20     1771.26     1646.98     77.52 o 
  -7   1  20     2119.34     1918.63     81.64 o 
  -5   1  20     1008.12      921.28     31.21 o 
  -3   1  20     1066.26     1088.50     33.68 o 
  -1   1  20     1308.62     1133.61     33.60 o 
   1   1  20      542.65      607.19     24.95 o 
   3   1  20      369.72      391.30     22.34 o 
   5   1  20      320.12      347.22     36.91 o 
   7   1  20      840.56      892.80     50.25 o 
   9   1  20      126.99       88.90     35.84 o 
  11   1  20       75.06       96.65     50.36 o 
  13   1  20       20.74      -46.70     82.51 o 
 -16   2  20      384.77      412.22     58.91 o 
 -14   2  20      141.92      101.75     68.07 o 
 -12   2  20      428.93      477.54     48.66 o 
 -10   2  20       69.81      106.18     35.53 o 
  -8   2  20     1237.28     1312.45     65.24 o 
  -6   2  20      726.03      745.26     29.33 o 
  -4   2  20     7279.88     8245.58    147.84 o 
  -2   2  20      141.54      149.11     17.55 o 
   0   2  20       19.05       15.78     10.46 o 
   2   2  20        3.92      -12.92     15.75 o 
   4   2  20      277.21      368.79     27.65 o 
   6   2  20     1427.09     1494.65     74.74 o 
   8   2  20     1968.68     1946.44     82.95 o 
  10   2  20       13.87      -34.79     38.10 o 
  12   2  20      522.61      662.37     77.15 o 
 -17   3  20       17.93       21.00     70.54 o 
 -15   3  20       90.13       87.98     45.34 o 
 -13   3  20      109.51      158.11     54.57 o 
 -11   3  20      142.80      106.57     38.37 o 
  -9   3  20      487.93      405.47     45.38 o 
  -7   3  20     2201.70     1738.47     73.05 o 
  -5   3  20      767.68      696.56     27.78 o 
  -3   3  20       70.72      117.81     17.53 o 
  -1   3  20      462.16      471.49     21.97 o 
   1   3  20      183.37      226.79     19.20 o 
   3   3  20      393.89      405.81     27.20 o 
   5   3  20      473.52      448.41     32.98 o 
   7   3  20     1845.53     1778.35     77.16 o 
   9   3  20       69.65        1.47     36.30 o 
  11   3  20       63.29      -44.76     40.25 o 
  13   3  20       30.43       36.81     54.24 o 
 -16   4  20      138.93      119.21     53.14 o 
 -14   4  20       12.88       15.82     46.29 o 
 -12   4  20      616.11      526.31     51.05 o 
 -10   4  20      265.06      104.18     73.94 o 
  -8   4  20     3175.33     3356.00    113.55 o 
  -6   4  20      868.80      981.00     48.58 o 
  -4   4  20     1319.42     1375.42     39.06 o 
  -2   4  20     3224.83     3385.96     68.93 o 
   0   4  20     1430.35     1535.79     45.48 o 
   2   4  20     2855.54     2992.78     67.26 o 
   4   4  20      144.98      193.05     27.50 o 
   6   4  20     1093.38     1240.94     62.20 o 
   8   4  20        7.17      -14.79     34.50 o 
  10   4  20      118.39      120.89     43.57 o 
  12   4  20       23.07       -5.11     61.84 o 
 -17   5  20       31.40       79.50     50.70 o 
 -15   5  20      305.29      175.50     72.47 o 
 -13   5  20      143.23      133.96     40.71 o 
 -11   5  20      265.76      191.84     38.89 o 
  -9   5  20      256.38      242.21     39.91 o 
  -7   5  20     1384.90     1480.66     68.91 o 
  -5   5  20     1401.48     1466.15     46.13 o 
  -3   5  20      171.53      145.12     19.77 o 
  -1   5  20      381.18      379.93     23.61 o 
   1   5  20      398.11      422.39     26.10 o 
   3   5  20      385.65      360.31     31.10 o 
   5   5  20      977.59      963.00     44.59 o 
   7   5  20     1475.32     1533.39     85.49 o 
   9   5  20       88.09       97.01     40.45 o 
  11   5  20       53.61       65.00     42.99 o 
  13   5  20        5.58        0.14     57.98 o 
 -16   6  20       63.29       42.16     58.56 o 
 -14   6  20        7.70      -26.57     37.51 o 
 -12   6  20      194.88      144.64     40.13 o 
 -10   6  20      636.22      645.68     53.93 o 
  -8   6  20     1281.77     1308.66     64.35 o 
  -6   6  20      309.99      351.06     31.14 o 
  -4   6  20      131.90      198.12     24.13 o 
  -2   6  20      831.65      947.54     35.82 o 
   0   6  20      276.47      281.37     23.00 o 
   2   6  20      281.77      301.39     24.15 o 
   4   6  20     1172.89     1438.64     54.06 o 
   6   6  20       48.98       80.80     34.06 o 
   8   6  20      356.24      314.70     41.07 o 
  10   6  20        7.34      -52.09     36.56 o 
  12   6  20        0.48      -51.78     77.16 o 
 -15   7  20      101.41      142.02     63.79 o 
 -13   7  20       60.69       77.95     55.13 o 
 -11   7  20        9.17       30.01     77.18 o 
  -9   7  20      180.29      146.05     37.64 o 
  -7   7  20      470.75      447.88     40.17 o 
  -5   7  20      764.49      748.01     43.11 o 
  -3   7  20     1491.38     1387.52     47.97 o 
  -1   7  20     1683.89     1606.15     53.91 o 
   1   7  20     2992.23     2897.64     76.35 o 
   3   7  20     1001.96     1047.39     54.60 o 
   5   7  20     1502.97     1505.62     66.56 o 
   7   7  20      262.44      172.82     39.05 o 
   9   7  20       95.91       76.84     40.67 o 
  11   7  20      124.30       58.71     42.34 o 
 -16   8  20       12.02     -106.60    141.39 o 
 -14   8  20        1.44       23.18    119.65 o 
 -12   8  20       34.31       99.93    154.66 o 
 -10   8  20      117.74      113.97     53.67 o 
  -8   8  20       72.19       13.04     52.08 o 
  -6   8  20     1203.81     1220.67     66.69 o 
  -4   8  20      983.75     1141.84     74.53 o 
  -2   8  20      141.09      121.49     27.34 o 
   0   8  20       65.42       79.84     22.38 o 
   2   8  20      387.11      347.30     37.88 o 
   4   8  20      732.19      610.39     46.24 o 
   6   8  20       58.91       13.06     33.68 o 
   8   8  20       59.95       40.56     36.72 o 
  10   8  20        0.09      -62.05     41.36 o 
  12   8  20        3.84      -31.51     61.09 o 
 -15   9  20       81.79       15.76     62.22 o 
 -13   9  20       91.64       86.48    127.43 o 
 -11   9  20      112.43       85.35     64.01 o 
  -9   9  20       44.45       36.95     57.20 o 
  -7   9  20     1954.11     1764.64     97.67 o 
  -5   9  20     2596.37     2544.13    103.76 o 
  -3   9  20     1019.27      937.55     61.99 o 
  -1   9  20     1527.40     1333.57     56.03 o 
   1   9  20     1092.53     1381.85     87.51 o 
   3   9  20      902.06      889.35     63.91 o 
   5   9  20      473.52      508.20     44.91 o 
   7   9  20       72.21       78.56     35.87 o 
   9   9  20        4.01       18.78     39.06 o 
  11   9  20       64.39      -17.32     44.04 o 
 -14  10  20      220.91      233.56    161.87 o 
 -12  10  20       66.54       27.43     66.65 o 
 -10  10  20       13.39      100.20     59.47 o 
  -8  10  20       53.42       48.71     55.87 o 
  -6  10  20     1659.34     1602.37     81.05 o 
  -4  10  20       73.54       43.82     38.36 o 
  -2  10  20     4099.49     3872.41    181.57 o 
   0  10  20     3177.37     2842.47     92.34 o 
   2  10  20       80.48       75.59     41.48 o 
   4  10  20     1511.83     1416.13     80.66 o 
   6  10  20       13.50       29.66     51.65 o 
   8  10  20       63.35       16.21     47.08 o 
  10  10  20      129.62       58.44     55.01 o 
 -13  11  20       33.13       26.89     74.34 o 
 -11  11  20      233.50      140.28    108.48 o 
  -9  11  20      119.72      130.95     62.55 o 
  -7  11  20      359.09      380.92     49.49 o 
  -5  11  20     1111.55     1031.44     67.80 o 
  -3  11  20      246.64      217.68     44.71 o 
  -1  11  20       73.87        8.32     37.97 o 
   1  11  20      894.56      913.26     64.40 o 
   3  11  20      325.67      286.65     49.28 o 
   5  11  20        4.37        4.70     41.96 o 
   7  11  20       78.41       81.82     48.01 o 
   9  11  20      151.45      162.20     57.22 o 
 -12  12  20       16.52      128.90     77.11 o 
 -10  12  20       41.89      -29.74     67.59 o 
  -8  12  20      183.38      108.84     80.64 o 
  -6  12  20       38.07        6.62     39.28 o 
  -4  12  20     1489.43     1376.05     89.30 o 
  -2  12  20      235.38      247.97     49.37 o 
   0  12  20        3.80      -54.29     36.20 o 
   2  12  20        0.89       24.06     40.42 o 
   4  12  20       52.12       86.30     43.64 o 
   6  12  20       23.29      -43.86     42.90 o 
   8  12  20       21.52       14.95     51.05 o 
 -11  13  20      223.94      277.73     82.30 o 
  -9  13  20      144.90       56.32     67.56 o 
  -7  13  20      128.84       88.64     54.08 o 
  -5  13  20      542.07      544.55     56.89 o 
  -3  13  20      189.39      136.45     50.37 o 
  -1  13  20      685.61      729.62     60.09 o 
   1  13  20       15.90        4.78     42.42 o 
   3  13  20       62.50       63.97     44.75 o 
   5  13  20      129.69       98.53     49.20 o 
   7  13  20      277.27      246.46     59.50 o 
 -10  14  20       71.31      -22.34     87.02 o 
  -8  14  20        2.04      -56.11     61.87 o 
  -6  14  20       26.44      130.11     46.07 o 
  -4  14  20      165.94      181.09     65.52 o 
  -2  14  20      193.29      288.11     51.11 o 
   0  14  20       36.52       38.69     43.64 o 
   2  14  20        3.29      -50.64     41.80 o 
   4  14  20       45.85        5.56     45.97 o 
   6  14  20       68.20       45.04     51.43 o 
  -9  15  20       61.44      -50.46     84.97 o 
  -7  15  20       75.81       35.33     88.14 o 
  -5  15  20       40.07       52.94     46.71 o 
  -3  15  20        1.82       19.17     43.31 o 
  -1  15  20      151.62      142.01     47.42 o 
   1  15  20      128.45      149.43     47.74 o 
   3  15  20       17.32        5.84     65.81 o 
   5  15  20      322.46      265.14     80.28 o 
  -8  16  20       80.91      119.93     80.45 o 
  -6  16  20       73.79      133.69     54.23 o 
  -4  16  20       43.49      115.81     70.54 o 
  -2  16  20       25.55        9.79     61.24 o 
   0  16  20       32.85      123.10     89.43 o 
   2  16  20       64.13      -20.34     69.21 o 
   4  16  20      100.31      145.45     79.73 o 
  -5  17  20       26.63      -78.05     85.30 o 
  -3  17  20       34.20        7.40     64.69 o 
  -1  17  20        8.13       -3.34     67.07 o 
   1  17  20      137.87      252.65     80.81 o 
 -17   1  21      143.83       87.05     50.41 o 
 -15   1  21      267.07      207.85     67.01 o 
 -13   1  21      945.08      913.80     64.29 o 
 -11   1  21      165.87      195.08     39.42 o 
  -9   1  21     3922.64     3337.54    167.25 o 
  -7   1  21     1285.32     1210.95     62.07 o 
  -5   1  21      153.70      167.79     20.27 o 
  -3   1  21       68.25       91.69     17.92 o 
  -1   1  21     1211.43     1392.42     38.24 o 
   1   1  21      127.96      120.14     18.22 o 
   3   1  21      912.47     1049.77     33.86 o 
   5   1  21     1556.92     1588.41     62.98 o 
   7   1  21      328.91      330.91     39.34 o 
   9   1  21       29.64      -16.73     34.11 o 
  11   1  21       84.38       28.64     50.22 o 
  13   1  21       25.68       30.83     52.22 o 
 -16   2  21       77.91       95.49     45.94 o 
 -14   2  21       25.59       26.41     40.64 o 
 -12   2  21      134.17      197.51     43.45 o 
 -10   2  21       58.67        0.97     68.10 o 
  -8   2  21     4228.88     4650.79    142.79 o 
  -6   2  21      287.25      325.36     31.14 o 
  -4   2  21     1274.51     1351.98     39.56 o 
  -2   2  21     3627.92     4001.54     79.36 o 
   0   2  21      419.47      479.85     25.53 o 
   2   2  21       94.35       96.09     18.17 o 
   4   2  21     1946.27     2072.02     58.59 o 
   6   2  21     1614.21     1460.91     68.88 o 
   8   2  21       64.58      103.13     38.05 o 
  10   2  21      556.01      629.33     62.19 o 
  12   2  21       57.51      142.87     57.23 o 
 -17   3  21        2.73       47.22     62.33 o 
 -15   3  21       81.75      109.41     46.07 o 
 -13   3  21      113.64      101.93     40.42 o 
 -11   3  21      974.80      806.52     56.54 o 
  -9   3  21      444.13      472.14     47.02 o 
  -7   3  21     2324.16     2117.61     83.49 o 
  -5   3  21     2505.07     2119.38     54.36 o 
  -3   3  21     1789.31     1806.18     45.82 o 
  -1   3  21      210.22      208.33     18.63 o 
   1   3  21      770.08      826.59     31.52 o 
   3   3  21       48.17       29.35     17.46 o 
   5   3  21      316.96      248.69     39.21 o 
   7   3  21      199.57      229.01     40.46 o 
   9   3  21       66.32       10.56     39.51 o 
  11   3  21       11.72      -25.26     41.01 o 
  13   3  21       74.37      138.28     49.91 o 
 -16   4  21       22.87       56.63     45.54 o 
 -14   4  21      419.48      375.65     51.44 o 
 -12   4  21       54.47        0.14     34.97 o 
 -10   4  21      676.40      885.76     59.51 o 
  -8   4  21     1815.02     1981.21     82.26 o 
  -6   4  21      503.77      575.20     35.55 o 
  -4   4  21      659.34      801.03     31.92 o 
  -2   4  21      137.88      122.86     19.68 o 
   0   4  21      571.63      749.40     32.42 o 
   2   4  21      300.21      328.65     26.46 o 
   4   4  21      133.37      105.00     26.98 o 
   6   4  21       31.83       25.36     38.62 o 
   8   4  21      142.69       80.42     40.39 o 
  10   4  21        3.00      -45.48     63.93 o 
  12   4  21      271.65      299.00     53.32 o 
 -15   5  21      110.15       97.43     45.32 o 
 -13   5  21      293.59      268.83     45.63 o 
 -11   5  21       43.96       30.09     75.01 o 
  -9   5  21     1490.88     1273.19     65.88 o 
  -7   5  21      114.60      147.24     35.80 o 
  -5   5  21     1425.11     1304.95     50.68 o 
  -3   5  21     1419.24     1410.16     48.36 o 
  -1   5  21      561.11      506.28     26.61 o 
   1   5  21      888.98      976.33     35.30 o 
   3   5  21        2.93       26.29     24.75 o 
   5   5  21      451.66      384.03     34.25 o 
   7   5  21      829.01      898.77     69.78 o 
   9   5  21       33.55       -4.62     57.61 o 
  11   5  21      156.52      116.23     58.66 o 
 -16   6  21        3.28       -1.00     57.64 o 
 -14   6  21      340.71      375.82     63.81 o 
 -12   6  21      226.96      186.41     51.64 o 
 -10   6  21      437.04      427.22     47.74 o 
  -8   6  21       71.50       67.93     33.82 o 
  -6   6  21      931.59      955.22     48.38 o 
  -4   6  21      832.37      872.79     41.72 o 
  -2   6  21      114.67      120.07     23.23 o 
   0   6  21     1516.77     1633.78     49.30 o 
   2   6  21      340.67      343.94     32.31 o 
   4   6  21       26.10      -29.05     25.00 o 
   6   6  21       19.66       13.62     34.41 o 
   8   6  21       30.25       -2.53     33.05 o 
  10   6  21       18.29       -3.70     40.15 o 
  12   6  21       17.63       55.85     63.09 o 
 -15   7  21      287.77      274.96     92.25 o 
 -13   7  21      163.93      178.44     61.19 o 
 -11   7  21       80.39       43.66     60.82 o 
  -9   7  21      189.35      154.41     49.19 o 
  -7   7  21      389.47      347.45     48.17 o 
  -5   7  21      132.11      141.95     29.14 o 
  -3   7  21     2348.20     2121.92     62.42 o 
  -1   7  21      358.27      354.13     47.84 o 
   1   7  21     2837.57     2800.93     75.61 o 
   3   7  21      486.49      481.46     42.22 o 
   5   7  21     1178.58     1030.71     56.52 o 
   7   7  21        2.57        0.07     36.18 o 
   9   7  21       56.34       52.65     39.73 o 
  11   7  21       29.39       26.99     42.37 o 
 -14   8  21       53.76      131.91     61.98 o 
 -12   8  21      105.99       97.24     60.11 o 
 -10   8  21      480.52      587.95     77.69 o 
  -8   8  21      100.53       70.13     82.30 o 
  -6   8  21     1178.77     1220.38    102.74 o 
  -4   8  21     1930.51     2000.28     89.59 o 
  -2   8  21       25.21       28.84     25.75 o 
   0   8  21     4350.14     4358.13    107.16 o 
   2   8  21      708.27      935.86     52.85 o 
   4   8  21      353.69      392.47     41.12 o 
   6   8  21      456.03      502.59     69.09 o 
   8   8  21       83.62       76.50     40.42 o 
  10   8  21       27.36       13.68     46.89 o 
 -15   9  21       36.34       75.15    146.92 o 
 -13   9  21      179.96       64.19     72.37 o 
 -11   9  21      214.73      322.34    104.44 o 
  -9   9  21      521.35      494.29     73.44 o 
  -7   9  21      193.38      139.79     47.51 o 
  -5   9  21     2886.38     2739.96    109.76 o 
  -3   9  21      430.66      490.85     51.07 o 
  -1   9  21     1659.01     1586.48     61.70 o 
   1   9  21      156.59       94.36     40.76 o 
   3   9  21     1068.76     1113.70     71.32 o 
   5   9  21      579.95      556.65     46.58 o 
   7   9  21       21.36       24.12     36.59 o 
   9   9  21      135.09      108.90     41.09 o 
  11   9  21        9.36      -36.29     57.48 o 
 -14  10  21       13.34      175.70     87.14 o 
 -12  10  21       35.11       71.89    174.54 o 
 -10  10  21       95.39      130.81    127.06 o 
  -8  10  21      531.47      464.87     76.12 o 
  -6  10  21      140.32      265.95     45.02 o 
  -4  10  21      216.80      324.49     49.86 o 
  -2  10  21      305.97      331.35     45.75 o 
   0  10  21      187.03      105.70     40.53 o 
   2  10  21       22.85       45.58     40.86 o 
   4  10  21       23.95       33.94     42.27 o 
   6  10  21       20.47        3.07     57.99 o 
   8  10  21        5.24      -10.76     55.00 o 
  10  10  21      135.56       27.64     57.70 o 
 -13  11  21        5.53       76.89     75.09 o 
 -11  11  21      312.26      245.93     77.03 o 
  -9  11  21       75.56      195.48     67.01 o 
  -7  11  21      459.56      484.17     59.62 o 
  -5  11  21      305.63      312.19     48.67 o 
  -3  11  21      583.73      563.96     56.78 o 
  -1  11  21        1.13       29.73     38.34 o 
   1  11  21     1198.97     1084.03     69.87 o 
   3  11  21       48.44       47.93     47.17 o 
   5  11  21       31.40       -0.16     43.72 o 
   7  11  21       32.33       52.85     48.27 o 
   9  11  21       37.91       15.12     56.96 o 
 -12  12  21        1.25       91.03     74.91 o 
 -10  12  21      271.03      410.63     83.12 o 
  -8  12  21        5.95        3.56     58.06 o 
  -6  12  21       24.39       23.20     41.34 o 
  -4  12  21      480.88      454.17     54.50 o 
  -2  12  21     2035.28     1904.22     93.23 o 
   0  12  21      337.80      332.33     51.75 o 
   2  12  21       42.28        1.86     38.81 o 
   4  12  21      220.76      306.11     53.60 o 
   6  12  21        8.61      -12.10     44.41 o 
   8  12  21        6.37       23.07     52.78 o 
 -11  13  21      312.07      257.57    142.23 o 
  -9  13  21       87.91       18.94     65.54 o 
  -7  13  21       45.16       70.27     74.38 o 
  -5  13  21      605.00      552.66     59.58 o 
  -3  13  21      266.03      170.55     59.72 o 
  -1  13  21      536.29      392.73     63.16 o 
   1  13  21      162.04      269.17     56.35 o 
   3  13  21      102.39       88.97     46.14 o 
   5  13  21      114.11      112.47     50.66 o 
   7  13  21      151.85      167.99     56.89 o 
 -10  14  21      257.91      133.05     78.80 o 
  -8  14  21       11.16      -34.34     66.92 o 
  -6  14  21      202.48      344.32     55.71 o 
  -4  14  21       33.25       31.68     43.13 o 
  -2  14  21       44.35       17.81     43.12 o 
   0  14  21       14.57      -20.26     41.93 o 
   2  14  21       17.31       29.80     43.84 o 
   4  14  21       35.61       75.67     49.30 o 
   6  14  21       25.06       46.32     58.09 o 
  -9  15  21       52.32       80.53     95.11 o 
  -7  15  21        9.74       78.79     67.49 o 
  -5  15  21      130.76      200.72     52.95 o 
  -3  15  21       28.95       62.57     52.12 o 
  -1  15  21       73.33       95.50     44.45 o 
   1  15  21      425.35      539.57     63.05 o 
   3  15  21      198.41      287.93     77.49 o 
   5  15  21      122.72      286.97     82.43 o 
  -8  16  21      144.99      162.01     95.63 o 
  -6  16  21      192.44      278.36     60.53 o 
  -4  16  21       14.73       41.05     38.69 o 
  -2  16  21      165.32      221.44     71.32 o 
   0  16  21      463.13      434.94     80.31 o 
   2  16  21      103.56      238.31     79.67 o 
   4  16  21       29.55      164.94     78.62 o 
  -5  17  21       13.25       45.54     91.01 o 
  -3  17  21       37.46       53.36     68.40 o 
  -1  17  21       19.92       -8.65     69.43 o 
   1  17  21       25.69       17.05     72.16 o 
 -16   0  22      119.11      242.32    203.30 o 
 -14   0  22       69.33      115.01     61.05 o 
 -12   0  22      539.34      514.72     73.25 o 
 -10   0  22       50.06      -78.76     52.51 o 
  -8   0  22     1124.05     1142.81     87.81 o 
  -6   0  22     5206.24     5077.02    181.04 o 
  -4   0  22     1716.12     2022.57     70.98 o 
  -2   0  22      497.28      466.72     35.19 o 
   0   0  22     4113.64     3907.35    355.02 o 
   2   0  22       15.44       17.31     29.45 o 
   4   0  22      141.86      104.57     45.76 o 
   6   0  22      385.89      469.68     60.41 o 
   8   0  22      883.79      839.75     77.29 o 
  10   0  22       30.96      -17.72     61.41 o 
  12   0  22      126.01      -43.54    120.48 o 
 -17   1  22       79.56      191.35     54.70 o 
 -15   1  22      335.11      320.11     52.18 o 
 -13   1  22      375.58      326.91     52.47 o 
 -11   1  22     1284.31     1258.48    115.87 o 
  -9   1  22     1003.48      940.42     75.60 o 
  -7   1  22     2075.06     1763.46     98.47 o 
  -5   1  22      622.56      540.29     28.48 o 
  -3   1  22       22.17       10.32     17.28 o 
  -1   1  22      560.01      600.70     29.59 o 
   1   1  22      112.83      119.73     18.85 o 
   3   1  22      148.65      173.86     20.11 o 
   5   1  22     1270.04     1308.23     57.72 o 
   7   1  22      386.83      311.44     42.67 o 
   9   1  22       24.57        3.68     37.11 o 
  11   1  22      137.79       82.37     46.02 o 
  13   1  22        1.68      -33.92     67.11 o 
 -16   2  22       27.32       57.53     45.63 o 
 -14   2  22       53.79       85.13     42.88 o 
 -12   2  22      455.82      497.03     51.89 o 
 -10   2  22     1820.37     1836.57    101.31 o 
  -8   2  22       16.11       -6.89     34.11 o 
  -6   2  22      673.62      802.96     41.68 o 
  -4   2  22       14.68        0.88     17.51 o 
  -2   2  22     2359.66     2584.19     57.82 o 
   0   2  22       92.20       98.54     16.47 o 
   2   2  22     1351.02     1492.41     41.36 o 
   4   2  22       22.21       43.29     24.67 o 
   6   2  22       74.45       53.21     36.02 o 
   8   2  22       32.10       -9.60     35.92 o 
  10   2  22       34.69       19.43     40.83 o 
  12   2  22        3.28      -23.06     70.03 o 
 -17   3  22        9.55       22.44     57.66 o 
 -15   3  22        4.37       32.99     43.15 o 
 -13   3  22       38.55       86.30     41.27 o 
 -11   3  22     1357.33     1167.98     83.81 o 
  -9   3  22      781.32      644.51     51.51 o 
  -7   3  22     2669.05     2429.28     90.63 o 
  -5   3  22     1220.88     1345.37     53.76 o 
  -3   3  22     2036.21     1868.40     47.39 o 
  -1   3  22      897.61      800.43     32.25 o 
   1   3  22      993.67      959.94     34.72 o 
   3   3  22      516.91      447.74     31.93 o 
   5   3  22       86.91       93.35     36.54 o 
   7   3  22      223.25      288.95     43.94 o 
   9   3  22       91.82       89.14     44.45 o 
  11   3  22       18.75      -58.00     70.18 o 
 -16   4  22      250.12      385.85     66.44 o 
 -14   4  22       12.70       21.62     39.77 o 
 -12   4  22      360.03      584.38    110.61 o 
 -10   4  22      422.91      614.28     51.99 o 
  -8   4  22      851.35      938.38     57.88 o 
  -6   4  22     2146.51     2211.93     69.99 o 
  -4   4  22       20.46       -6.90     19.00 o 
  -2   4  22     1199.91     1452.30     43.81 o 
   0   4  22       16.74       -3.17     14.16 o 
   2   4  22       24.33        2.60     18.91 o 
   4   4  22     2382.70     2377.55     86.38 o 
   6   4  22     1631.00     1791.08     76.39 o 
   8   4  22       91.86       27.90     38.01 o 
  10   4  22        7.96      -41.75     43.46 o 
  12   4  22       74.85       28.80     47.97 o 
 -15   5  22      170.15      171.68     47.61 o 
 -13   5  22       20.11       78.93     45.89 o 
 -11   5  22      117.55      139.70     43.01 o 
  -9   5  22      108.73      118.83     36.06 o 
  -7   5  22     1919.25     1832.45     76.41 o 
  -5   5  22      230.36      268.23     43.82 o 
  -3   5  22     2871.23     2738.55     73.76 o 
  -1   5  22       72.58       67.07     20.83 o 
   1   5  22     2334.64     2503.18     61.47 o 
   3   5  22      733.23      787.03     44.21 o 
   5   5  22      449.19      475.95     45.15 o 
   7   5  22      272.62      193.39     40.80 o 
   9   5  22       29.49      -37.94     51.00 o 
  11   5  22       70.52       32.79     49.31 o 
 -16   6  22        9.08       33.03     62.28 o 
 -14   6  22      103.84       54.21     52.36 o 
 -12   6  22       27.95       46.52     40.92 o 
 -10   6  22     1571.16     1509.52     74.44 o 
  -8   6  22      446.90      432.64     44.50 o 
  -6   6  22      597.35      646.52     41.54 o 
  -4   6  22       29.57       47.11     27.92 o 
  -2   6  22      642.24      789.43     37.60 o 
   0   6  22       55.68       54.79     22.23 o 
   2   6  22       82.61       31.43     30.73 o 
   4   6  22       33.27      -41.78     27.85 o 
   6   6  22     1384.52     1619.27     73.23 o 
   8   6  22      323.97      303.76     44.21 o 
  10   6  22       24.76      -31.78     40.66 o 
  12   6  22       17.19      -37.39     71.38 o 
 -15   7  22      260.25      197.76     63.80 o 
 -13   7  22      309.60      403.94    100.43 o 
 -11   7  22      622.33      550.09     69.83 o 
  -9   7  22      269.28      305.98    107.35 o 
  -7   7  22      658.11      584.12     50.84 o 
  -5   7  22     1345.57     1302.64     57.35 o 
  -3   7  22     1346.55     1240.67     60.47 o 
  -1   7  22      267.53      207.46     38.73 o 
   1   7  22     2788.56     3071.50     98.92 o 
   3   7  22      161.78      105.97     33.04 o 
   5   7  22      228.11      269.20     52.90 o 
   7   7  22       53.56       95.86     36.75 o 
   9   7  22      114.60      179.29     43.98 o 
  11   7  22       65.04       52.78     58.82 o 
 -14   8  22        6.84       17.99    129.90 o 
 -12   8  22        7.70      -18.61     61.00 o 
 -10   8  22      297.11      387.44    107.65 o 
  -8   8  22      532.87      495.77     71.21 o 
  -6   8  22       10.80       -8.69     34.02 o 
  -4   8  22      668.21      757.27     69.22 o 
  -2   8  22      374.69      324.57     39.05 o 
   0   8  22      468.41      419.87     30.51 o 
   2   8  22      234.88      270.06     36.54 o 
   4   8  22      140.29      184.09     36.70 o 
   6   8  22        1.32       10.28     35.65 o 
   8   8  22        9.30      -42.44     35.63 o 
  10   8  22        0.28      -18.09     42.95 o 
 -15   9  22       56.49      186.87    151.70 o 
 -13   9  22       45.27      109.50     70.35 o 
 -11   9  22      547.55      508.39     82.22 o 
  -9   9  22      171.82      144.82     79.22 o 
  -7   9  22      285.19      196.97     59.80 o 
  -5   9  22     1993.95     1821.07     86.98 o 
  -3   9  22     1804.53     1679.30     83.86 o 
  -1   9  22      931.76      880.93     51.95 o 
   1   9  22     1927.28     1820.23     87.93 o 
   3   9  22       20.78        2.25     38.79 o 
   5   9  22      134.71      169.58     48.99 o 
   7   9  22       83.91       24.89     38.11 o 
   9   9  22      155.55      211.78     47.50 o 
 -14  10  22      175.99      300.51    123.63 o 
 -12  10  22      453.92      490.70    138.47 o 
 -10  10  22        1.05       58.58     91.12 o 
  -8  10  22      292.08      246.90     66.25 o 
  -6  10  22     1709.06     1819.30     88.37 o 
  -4  10  22     1617.57     1620.39     82.51 o 
  -2  10  22      474.66      382.31    119.68 o 
   0  10  22      559.34      500.88     53.27 o 
   2  10  22       91.12      111.85     44.15 o 
   4  10  22       22.73       90.50     45.00 o 
   6  10  22        7.89       18.03     46.23 o 
   8  10  22        1.63      -15.34     50.24 o 
  10  10  22       67.66      -43.59     54.05 o 
 -13  11  22       71.92      129.29     91.34 o 
 -11  11  22       75.01       -3.43     66.02 o 
  -9  11  22       73.00       23.43     61.54 o 
  -7  11  22      274.13      329.85     68.21 o 
  -5  11  22     1040.58     1120.71     71.12 o 
  -3  11  22      380.84      408.34     50.62 o 
  -1  11  22      213.59      239.58     46.15 o 
   1  11  22      762.82      739.25     84.86 o 
   3  11  22       57.14       21.46     44.33 o 
   5  11  22       40.32      -14.11     44.57 o 
   7  11  22      345.13      306.75     59.19 o 
   9  11  22       73.53      -15.03     53.44 o 
 -12  12  22      356.27      462.49     92.29 o 
 -10  12  22      227.79      306.07    116.15 o 
  -8  12  22      276.62      316.55     71.86 o 
  -6  12  22        7.62        0.33     41.04 o 
  -4  12  22      274.85      276.24     50.71 o 
  -2  12  22        7.21        4.00     40.02 o 
   0  12  22        7.92      -45.71     38.95 o 
   2  12  22      109.25      110.65     46.55 o 
   4  12  22      125.61      113.55     62.02 o 
   6  12  22        2.42      -16.82     46.74 o 
   8  12  22      137.71       83.88     57.90 o 
 -11  13  22      403.54      354.60     93.20 o 
  -9  13  22        1.90       50.19     68.54 o 
  -7  13  22       46.30        7.84     61.98 o 
  -5  13  22      175.56      164.62     48.53 o 
  -3  13  22      407.51      378.27     57.09 o 
  -1  13  22        6.85       47.57     41.50 o 
   1  13  22      298.35      327.07     52.37 o 
   3  13  22      306.37      235.98     51.14 o 
   5  13  22      102.09      125.21     52.39 o 
   7  13  22       23.82       26.16     55.69 o 
 -10  14  22      575.26      713.99    158.66 o 
  -8  14  22      378.62      350.83     81.80 o 
  -6  14  22        2.16      -41.31     43.98 o 
  -4  14  22       11.18       17.43     42.93 o 
  -2  14  22       98.05       93.91     46.56 o 
   0  14  22      285.66      341.60     54.94 o 
   2  14  22        6.90      -13.86     45.03 o 
   4  14  22        4.68      -68.48     45.66 o 
   6  14  22       15.53       62.65     58.89 o 
  -9  15  22      119.43      257.43    122.57 o 
  -7  15  22      151.01      192.70     74.93 o 
  -5  15  22       75.13       67.62     63.55 o 
  -3  15  22       56.35       55.35     60.39 o 
  -1  15  22      158.71      148.73     48.68 o 
   1  15  22      111.23       89.12     50.78 o 
   3  15  22      302.68      322.46     60.27 o 
   5  15  22        3.89       20.95    111.90 o 
  -6  16  22       69.69       45.74    112.71 o 
  -4  16  22      193.45      169.16     57.30 o 
  -2  16  22       42.87       74.01     67.29 o 
   0  16  22       77.79       83.92     70.39 o 
   2  16  22       62.95       86.99     72.18 o 
  -3  17  22       45.01       51.13     68.18 o 
  -1  17  22       10.31       53.37     71.54 o 
 -17   1  23       22.37       -7.70     49.90 o 
 -15   1  23       43.71       58.81     43.99 o 
 -13   1  23       25.56       90.76     39.10 o 
 -11   1  23      722.90      623.52     55.62 o 
  -9   1  23      382.37      384.79     45.26 o 
  -7   1  23      602.00      609.26     49.15 o 
  -5   1  23     2685.10     2467.68     75.33 o 
  -3   1  23      370.41      353.83     23.86 o 
  -1   1  23       83.47       61.88     18.20 o 
   1   1  23      424.21      381.39     24.26 o 
   3   1  23       12.32       17.28     22.57 o 
   5   1  23      328.03      376.82     42.36 o 
   7   1  23      268.64      211.73     47.52 o 
   9   1  23       17.84      -37.52     36.15 o 
  11   1  23      112.15       83.47     92.01 o 
 -16   2  23       81.93      155.26     59.39 o 
 -14   2  23      603.77      553.01     94.36 o 
 -12   2  23      132.47      153.00     86.72 o 
 -10   2  23      352.31      269.90     65.54 o 
  -8   2  23     1205.10     1320.14     67.34 o 
  -6   2  23     1047.51     1043.63     47.50 o 
  -4   2  23      394.99      442.25     29.14 o 
  -2   2  23     2971.16     3052.38     65.80 o 
   0   2  23      164.96      124.08     19.34 o 
   2   2  23      306.66      437.11     27.24 o 
   4   2  23      562.65      645.40     47.55 o 
   6   2  23      235.10      145.33     37.36 o 
   8   2  23        7.39      -30.28     47.24 o 
  10   2  23      131.21      163.99     46.52 o 
  12   2  23        7.48      -51.33     51.09 o 
 -15   3  23        1.72      -55.48     39.13 o 
 -13   3  23      519.04      459.84    114.96 o 
 -11   3  23      200.39      259.73     43.59 o 
  -9   3  23     1664.12     1459.58     71.85 o 
  -7   3  23      663.62      697.36     50.11 o 
  -5   3  23     1826.96     1876.77     64.92 o 
  -3   3  23       43.26       81.15     19.77 o 
  -1   3  23      601.07      549.96     28.56 o 
   1   3  23      220.51      269.26     24.27 o 
   3   3  23     1143.68     1206.14     59.09 o 
   5   3  23      125.55      156.63     37.71 o 
   7   3  23      262.63      321.36     44.48 o 
   9   3  23      117.62       84.05     40.97 o 
  11   3  23      142.58       69.62     58.84 o 
 -16   4  23       78.48      150.32     49.97 o 
 -14   4  23      953.81      943.65     66.66 o 
 -12   4  23       13.78       46.97     40.55 o 
 -10   4  23      118.26       71.01     50.56 o 
  -8   4  23     1964.88     2528.74     95.20 o 
  -6   4  23      216.53      236.29     31.17 o 
  -4   4  23      233.11      270.51     35.15 o 
  -2   4  23      112.19      109.03     24.57 o 
   0   4  23      761.65      814.63     35.36 o 
   2   4  23     1496.94     1537.05     55.50 o 
   4   4  23      922.17      921.33     43.84 o 
   6   4  23       33.12       65.93     36.67 o 
   8   4  23      111.14       92.89     41.23 o 
  10   4  23       13.51      -39.62     49.48 o 
  12   4  23       20.01       23.59     92.89 o 
 -15   5  23       50.85       58.93     44.19 o 
 -13   5  23       48.36       46.30    134.76 o 
 -11   5  23      327.71      314.12     62.29 o 
  -9   5  23      400.82      354.23     43.77 o 
  -7   5  23     1349.48     1194.57     69.98 o 
  -5   5  23     2364.20     2026.89     74.53 o 
  -3   5  23     3650.68     3318.36     85.58 o 
  -1   5  23      546.24      515.07     31.98 o 
   1   5  23     4401.84     4204.49     96.03 o 
   3   5  23     2719.68     2812.57     79.60 o 
   5   5  23      295.09      265.50     39.98 o 
   7   5  23        5.10       12.70     30.86 o 
   9   5  23       60.32      119.62     42.48 o 
  11   5  23        2.25      -32.76     58.66 o 
 -16   6  23       42.57      151.69     65.89 o 
 -14   6  23       22.10      -17.20    112.91 o 
 -12   6  23       20.57       15.27     40.54 o 
 -10   6  23      355.80      360.18     45.91 o 
  -8   6  23       29.56       51.55     37.17 o 
  -6   6  23      297.66      403.83     37.37 o 
  -4   6  23     1214.56     1275.66     57.17 o 
  -2   6  23      749.50      877.72     40.71 o 
   0   6  23      488.93      545.87     33.50 o 
   2   6  23      694.75      689.04     47.88 o 
   4   6  23       19.31      -45.00     30.00 o 
   6   6  23      119.45      164.74     39.30 o 
   8   6  23      336.58      378.27     47.60 o 
  10   6  23        1.65      -37.36     40.99 o 
 -15   7  23      264.72      313.84    111.06 o 
 -13   7  23      197.34      298.80     66.97 o 
 -11   7  23      232.57      293.19     91.93 o 
  -9   7  23      436.53      426.48     67.69 o 
  -7   7  23       92.37       38.75     91.19 o 
  -5   7  23     1333.03     1263.54     56.36 o 
  -3   7  23      989.29      917.65     48.66 o 
  -1   7  23     1714.34     1322.88    188.03 o 
   1   7  23      772.94      938.59     51.65 o 
   3   7  23      245.86      177.22     35.13 o 
   5   7  23      165.28      206.23     39.61 o 
   7   7  23        5.43       72.39     37.01 o 
   9   7  23       81.46      103.46     45.13 o 
  11   7  23       22.73      -28.22     40.11 o 
 -14   8  23       17.03      206.57     93.14 o 
 -12   8  23       16.47       96.07     66.15 o 
 -10   8  23      427.64      683.59     82.11 o 
  -8   8  23     1323.51     1500.71    109.11 o 
  -6   8  23      433.00      611.35     52.49 o 
  -4   8  23      758.72      995.28     64.18 o 
  -2   8  23      150.25      175.10     43.47 o 
   0   8  23      286.30      316.15     37.54 o 
   2   8  23       26.52       70.63     37.99 o 
   4   8  23      797.02      873.37     62.66 o 
   6   8  23      233.74      286.80     43.46 o 
   8   8  23       63.69       37.61     40.79 o 
  10   8  23       24.37      -30.05     44.20 o 
 -13   9  23      215.43      360.47     97.05 o 
 -11   9  23       35.53      101.21     63.79 o 
  -9   9  23      406.48      424.29     77.93 o 
  -7   9  23       46.44      117.94     58.81 o 
  -5   9  23       31.65       35.96     38.43 o 
  -3   9  23      220.14      173.38     43.61 o 
  -1   9  23       47.98       41.81     38.31 o 
   1   9  23      866.38      905.19     62.75 o 
   3   9  23      228.08      188.31     47.18 o 
   5   9  23       70.65      135.13     48.47 o 
   7   9  23        3.52      -12.41     47.73 o 
   9   9  23       24.68      -40.12     45.31 o 
 -14  10  23      191.10      118.74     78.31 o 
 -12  10  23       75.20      114.43    170.89 o 
 -10  10  23      203.30      185.56     67.49 o 
  -8  10  23      753.88      799.03     88.95 o 
  -6  10  23      529.77      574.06     54.19 o 
  -4  10  23      278.95      320.04     49.90 o 
  -2  10  23        4.60        5.15     61.01 o 
   0  10  23      776.63      847.86     63.70 o 
   2  10  23      177.95      140.89     48.49 o 
   4  10  23        7.35      -60.58     40.39 o 
   6  10  23       50.89       94.27     51.66 o 
   8  10  23      100.57      111.64     73.73 o 
 -13  11  23      261.62      245.04    181.87 o 
 -11  11  23       88.31      175.45    127.92 o 
  -9  11  23      167.33      233.17     71.97 o 
  -7  11  23       29.59        0.49     67.84 o 
  -5  11  23      424.60      443.80     53.31 o 
  -3  11  23        6.70       24.84     41.31 o 
  -1  11  23      365.70      338.89     50.06 o 
   1  11  23      174.90      193.99     46.94 o 
   3  11  23       88.99       28.56     45.41 o 
   5  11  23       48.58      132.80     49.88 o 
   7  11  23      153.60      149.95     56.95 o 
   9  11  23       69.21       14.38     79.71 o 
 -12  12  23        2.09      -41.92     92.82 o 
 -10  12  23       47.58      -18.63     67.42 o 
  -8  12  23      204.38      224.79    108.75 o 
  -6  12  23        1.29       37.51     42.21 o 
  -4  12  23       73.46      -34.42     47.27 o 
  -2  12  23      171.65      159.72     46.04 o 
   0  12  23       37.99       73.70     43.08 o 
   2  12  23      360.76      321.72     53.25 o 
   4  12  23       23.56      -14.68     45.08 o 
   6  12  23      133.93      142.51     53.70 o 
   8  12  23        2.32       -1.60     57.53 o 
 -11  13  23      753.01      640.75    102.28 o 
  -9  13  23       56.83       67.03    134.77 o 
  -7  13  23      186.88      238.74     71.24 o 
  -5  13  23      216.14      228.19     52.54 o 
  -3  13  23       93.92       63.45     49.65 o 
  -1  13  23       46.31       34.38     43.57 o 
   1  13  23       26.43       39.02     45.23 o 
   3  13  23       30.63       55.05     46.92 o 
   5  13  23       65.22       26.11     50.42 o 
   7  13  23        5.55       -3.90     52.77 o 
 -10  14  23       11.50       57.98     72.35 o 
  -8  14  23      293.59      522.88     89.75 o 
  -6  14  23        0.54       -8.89     49.19 o 
  -4  14  23      388.24      352.90     55.78 o 
  -2  14  23       17.36       54.62     44.97 o 
   0  14  23      186.25      307.72     53.32 o 
   2  14  23        3.72       20.30     46.07 o 
   4  14  23       69.85      172.12     62.87 o 
   6  14  23      124.03      156.45     63.19 o 
  -7  15  23      356.89      457.19     92.54 o 
  -5  15  23        6.52       31.54     55.54 o 
  -3  15  23       45.23       82.62     45.98 o 
  -1  15  23      146.91      181.65     54.81 o 
   1  15  23       35.40       13.64     46.87 o 
   3  15  23      122.81      145.72     55.21 o 
  -6  16  23       84.92       97.59     73.32 o 
  -4  16  23       24.32       40.30     57.39 o 
  -2  16  23       91.27       16.75    120.32 o 
   0  16  23      124.53      117.31     72.36 o 
   2  16  23      474.70      439.46     89.44 o 
 -16   0  24       70.09      164.70     71.24 o 
 -14   0  24       13.96      -30.90     54.63 o 
 -12   0  24       22.22       94.82     60.26 o 
 -10   0  24       11.91      -25.74     48.79 o 
  -8   0  24      878.47      834.80     77.90 o 
  -6   0  24     2753.97     3019.74    147.58 o 
  -4   0  24     2637.06     2642.78    113.04 o 
  -2   0  24     2618.70     2723.24     87.64 o 
   0   0  24     1942.62     1862.08     80.88 o 
   2   0  24     2413.75     2538.29     83.27 o 
   4   0  24     1033.10     1109.73     75.46 o 
   6   0  24      917.18     1095.61    225.69 o 
   8   0  24      272.78      313.02     75.15 o 
  10   0  24       16.41      -54.71     60.65 o 
  12   0  24       16.09      -91.60    238.73 o 
 -15   1  24       71.25       62.02     43.01 o 
 -13   1  24       88.47      141.59     84.91 o 
 -11   1  24      277.89      317.11     46.33 o 
  -9   1  24      100.88       92.43     35.95 o 
  -7   1  24     1218.88     1144.03     61.10 o 
  -5   1  24      600.62      667.23     45.61 o 
  -3   1  24      547.66      533.20     27.70 o 
  -1   1  24      792.30      851.33     31.95 o 
   1   1  24       28.76       70.04     19.85 o 
   3   1  24      160.54      240.51     38.54 o 
   5   1  24       18.07      -10.14     34.80 o 
   7   1  24        6.15      -21.78     36.38 o 
   9   1  24      175.88      128.77     47.19 o 
  11   1  24       49.14       -5.18     98.28 o 
 -16   2  24      140.44      194.85     53.69 o 
 -14   2  24      109.62      140.15     54.53 o 
 -12   2  24       88.09       11.17     45.49 o 
 -10   2  24      173.19      131.84     65.42 o 
  -8   2  24      779.07      903.15     69.06 o 
  -6   2  24     2341.27     2583.40     93.61 o 
  -4   2  24      167.63      135.86     29.39 o 
  -2   2  24      376.07      421.52     27.89 o 
   0   2  24       78.20       66.31     26.54 o 
   2   2  24     2498.51     2470.71     66.25 o 
   4   2  24      664.20      672.98     50.21 o 
   6   2  24       78.05       67.70     40.60 o 
   8   2  24      169.40      210.52     45.64 o 
  10   2  24      198.50      198.10     51.46 o 
  12   2  24       12.76      -31.02     83.66 o 
 -15   3  24       27.64      105.47     45.06 o 
 -13   3  24      152.25       98.70     54.72 o 
 -11   3  24      444.28      456.54     50.44 o 
  -9   3  24      349.91      294.13     43.16 o 
  -7   3  24      348.07      305.78     39.72 o 
  -5   3  24      837.59      903.50     44.97 o 
  -3   3  24      727.34      786.93     38.35 o 
  -1   3  24       59.63       55.67     21.03 o 
   1   3  24      778.90      729.97     33.12 o 
   3   3  24     1187.62     1203.56     48.74 o 
   5   3  24       92.79       24.62     36.11 o 
   7   3  24      278.92      280.50     44.52 o 
   9   3  24       36.08       18.12     40.72 o 
  11   3  24      107.69       -6.50     57.22 o 
 -16   4  24       77.54      133.01     48.96 o 
 -14   4  24        5.11      145.87     91.37 o 
 -12   4  24        7.38       22.82     40.17 o 
 -10   4  24      410.35      516.45     50.65 o 
  -8   4  24      215.64      303.67     45.11 o 
  -6   4  24      101.65       67.22     35.75 o 
  -4   4  24      684.82      708.80     45.93 o 
  -2   4  24       20.30       15.57     23.26 o 
   0   4  24      678.94      750.82     35.61 o 
   2   4  24      552.02      679.90     39.99 o 
   4   4  24      722.10      632.91     64.71 o 
   6   4  24      523.46      525.87     49.52 o 
   8   4  24      121.58      120.60     42.34 o 
  10   4  24       51.54       32.16     44.39 o 
 -15   5  24       17.08       11.00     96.02 o 
 -13   5  24       34.38       22.19     41.91 o 
 -11   5  24      109.20       85.19     38.77 o 
  -9   5  24      594.70      571.93     60.20 o 
  -7   5  24       29.35       50.17     35.06 o 
  -5   5  24     1243.46     1169.97     55.18 o 
  -3   5  24     2759.93     2469.78     84.41 o 
  -1   5  24      331.45      344.53     29.88 o 
   1   5  24     1653.84     1716.80     84.88 o 
   3   5  24     1907.80     2026.36     72.85 o 
   5   5  24      448.84      504.10     47.20 o 
   7   5  24      202.84      127.57     81.23 o 
   9   5  24       70.10       35.92     49.57 o 
  11   5  24       66.95      -27.83     46.97 o 
 -14   6  24      262.25      242.72     70.72 o 
 -12   6  24      306.28      474.28     84.68 o 
 -10   6  24        3.00      -36.84     36.95 o 
  -8   6  24      120.53       74.59     37.41 o 
  -6   6  24      191.75      236.99     36.73 o 
  -4   6  24     3440.93     3435.67    105.56 o 
  -2   6  24      973.19     1085.10     45.22 o 
   0   6  24      719.44      702.58     41.83 o 
   2   6  24     1652.51     1729.17     71.55 o 
   4   6  24      280.75      364.55     43.01 o 
   6   6  24       63.18       -1.25     35.63 o 
   8   6  24       11.68      -47.36     46.87 o 
  10   6  24        0.82      -50.74     42.22 o 
 -15   7  24       91.85      145.58     79.02 o 
 -13   7  24       50.63       60.19     64.71 o 
 -11   7  24       18.98       44.88     58.65 o 
  -9   7  24      197.72      204.36     78.52 o 
  -7   7  24      479.45      316.90     93.31 o 
  -5   7  24       65.39       66.92     37.97 o 
  -3   7  24      656.64      611.14     42.36 o 
  -1   7  24     1208.93     1166.89     56.06 o 
   1   7  24      296.51      268.96     36.67 o 
   3   7  24      424.46      425.01     43.36 o 
   5   7  24      161.78      202.51     41.38 o 
   7   7  24       51.65       97.06     41.11 o 
   9   7  24       11.48       -8.71     40.81 o 
 -14   8  24      491.01      545.84     94.51 o 
 -12   8  24      337.08      441.65     81.62 o 
 -10   8  24      435.51      515.72     80.05 o 
  -8   8  24       53.59       60.20     57.38 o 
  -6   8  24      157.31      264.68     50.59 o 
  -4   8  24       85.97       53.10     38.43 o 
  -2   8  24       34.19       33.41     37.81 o 
   0   8  24      584.53      470.58     52.64 o 
   2   8  24       12.79        7.20     31.55 o 
   4   8  24      445.49      516.24     47.57 o 
   6   8  24      165.28       85.76     37.90 o 
   8   8  24        2.75      -55.90     40.69 o 
  10   8  24        0.16      -60.79     40.53 o 
 -13   9  24      193.92      215.15     84.85 o 
 -11   9  24      119.79       74.94    104.45 o 
  -9   9  24      474.48      433.86    118.54 o 
  -7   9  24      108.63       67.22     57.48 o 
  -5   9  24      129.72      147.73     42.43 o 
  -3   9  24      142.47      184.83     44.91 o 
  -1   9  24      221.87      199.84     47.10 o 
   1   9  24      200.11      295.21     50.14 o 
   3   9  24       81.82       28.67     42.70 o 
   5   9  24       65.91       63.18     48.95 o 
   7   9  24       58.35       19.79     51.75 o 
   9   9  24       38.70      -16.44     56.12 o 
 -12  10  24       55.02      138.64     71.96 o 
 -10  10  24     1413.69     1284.49    285.96 o 
  -8  10  24      105.84      107.04     61.66 o 
  -6  10  24     1579.27     1464.78     91.47 o 
  -4  10  24     2115.45     2073.14     96.93 o 
  -2  10  24        6.68      -24.43     42.03 o 
   0  10  24       16.84        5.78     40.81 o 
   2  10  24       17.13       51.40     43.63 o 
   4  10  24        4.09       19.43     45.58 o 
   6  10  24       58.34       80.73     50.30 o 
   8  10  24      189.36      177.29     60.85 o 
 -13  11  24       80.18       18.62     72.30 o 
 -11  11  24      275.14      204.11     76.45 o 
  -9  11  24      546.36      525.55     84.01 o 
  -7  11  24      288.69      351.65     73.87 o 
  -5  11  24      139.96      132.76     50.00 o 
  -3  11  24      138.01       68.90     43.36 o 
  -1  11  24        0.15      -21.30     38.61 o 
   1  11  24       23.57       51.88     42.90 o 
   3  11  24       92.18       99.80     47.01 o 
   5  11  24       93.25       37.74     47.41 o 
   7  11  24       41.25       32.57     52.65 o 
 -12  12  24      170.92      188.38     83.13 o 
 -10  12  24        2.87      -61.99     65.15 o 
  -8  12  24      495.31      581.21     86.71 o 
  -6  12  24      360.61      417.95     63.88 o 
  -4  12  24       44.21       17.19     43.25 o 
  -2  12  24       12.87        9.55     37.65 o 
   0  12  24      293.22      435.44     65.45 o 
   2  12  24       17.16       34.65     45.53 o 
   4  12  24        4.29       46.96     54.53 o 
   6  12  24       85.73      115.36     66.55 o 
 -11  13  24      395.43      618.39    100.03 o 
  -9  13  24      306.11      179.79     80.12 o 
  -7  13  24       97.12       91.07     66.32 o 
  -5  13  24      136.79      197.82     51.28 o 
  -3  13  24        3.30       25.06     40.55 o 
  -1  13  24       97.68       96.51     45.78 o 
   1  13  24       86.86       17.98     45.43 o 
   3  13  24       80.97      112.11     48.80 o 
   5  13  24       56.14      -13.78     49.31 o 
  -8  14  24      190.16      223.21     80.95 o 
  -6  14  24       11.94       42.23     67.18 o 
  -4  14  24       10.25       -4.32     51.73 o 
  -2  14  24       51.32      -14.46     57.83 o 
   0  14  24      231.66      144.06     54.82 o 
   2  14  24       19.37      110.72     51.34 o 
   4  14  24       75.60       43.14     52.23 o 
  -7  15  24      122.39       16.00     70.00 o 
  -5  15  24       21.06       -4.91     49.02 o 
  -3  15  24        7.41       36.19     42.05 o 
  -1  15  24      125.65      157.80     53.18 o 
   1  15  24       97.09      129.83     53.76 o 
   3  15  24       91.67       14.94     54.88 o 
  -4  16  24       27.48       79.20     61.32 o 
  -2  16  24       64.05       92.88     53.52 o 
   0  16  24       14.18       -7.38     69.32 o 
 -15   1  25      101.22      148.59     93.40 o 
 -13   1  25       81.71       60.11     43.27 o 
 -11   1  25      183.58      210.30     44.16 o 
  -9   1  25      562.73      587.44     49.99 o 
  -7   1  25      374.96      453.13     43.30 o 
  -5   1  25      536.86      455.74     37.69 o 
  -3   1  25      128.04      106.00     29.96 o 
  -1   1  25     1805.07     1562.21     44.22 o 
   1   1  25     1539.99     1584.50     47.78 o 
   3   1  25      592.25      640.03     47.88 o 
   5   1  25      458.44      436.30     46.13 o 
   7   1  25      105.98      117.48     43.58 o 
   9   1  25      217.42      185.14     51.54 o 
  11   1  25        0.88      -41.84     56.34 o 
 -16   2  25       16.61       35.00     47.35 o 
 -14   2  25       39.14       24.88     55.30 o 
 -12   2  25       62.99       60.04     36.02 o 
 -10   2  25       37.44       25.34     33.81 o 
  -8   2  25        6.53       -1.65     32.66 o 
  -6   2  25     1331.09     1598.61     72.05 o 
  -4   2  25     5999.74     6558.75    161.08 o 
  -2   2  25      454.02      567.95     40.50 o 
   0   2  25       49.19       13.96     23.06 o 
   2   2  25      658.09      700.42     40.09 o 
   4   2  25      674.88      742.67     53.33 o 
   6   2  25       12.07      -26.77     35.72 o 
   8   2  25      331.37      416.56     51.26 o 
  10   2  25       61.54      -54.90     76.67 o 
 -15   3  25       11.40       98.82    121.04 o 
 -13   3  25      140.93      228.64     48.44 o 
 -11   3  25      490.68      512.22     95.14 o 
  -9   3  25      253.09      248.09     49.72 o 
  -7   3  25      711.40      601.09     63.16 o 
  -5   3  25       24.04        1.37     31.03 o 
  -3   3  25      397.11      419.21     38.59 o 
  -1   3  25      699.04      803.07     40.14 o 
   1   3  25     1355.83     1185.52     41.50 o 
   3   3  25      830.57      883.86     65.40 o 
   5   3  25       91.64       80.25     38.03 o 
   7   3  25       79.49       65.62     39.77 o 
   9   3  25       16.51      -17.17     68.43 o 
  11   3  25       28.48      -63.27     57.75 o 
 -16   4  25       46.07      110.66     95.83 o 
 -14   4  25        2.74       11.84     45.73 o 
 -12   4  25        5.52       41.69     39.84 o 
 -10   4  25     1590.71     1583.60     82.19 o 
  -8   4  25      468.36      467.64     46.22 o 
  -6   4  25     1917.25     1796.07     86.79 o 
  -4   4  25      943.10     1124.81     55.99 o 
  -2   4  25     1531.83     1618.11     55.82 o 
   0   4  25     1085.18     1149.22     46.17 o 
   2   4  25      233.92      244.75     35.27 o 
   4   4  25      103.44       27.33     29.21 o 
   6   4  25      585.31      622.55     54.85 o 
   8   4  25       65.80       34.98     40.62 o 
  10   4  25       21.72      -18.84     54.11 o 
 -15   5  25       40.82       39.87     62.77 o 
 -13   5  25        3.36        8.02     42.30 o 
 -11   5  25        4.63       91.24     49.81 o 
  -9   5  25      640.03      476.22     90.52 o 
  -7   5  25      355.71      485.17     49.99 o 
  -5   5  25        5.91       18.05     28.59 o 
  -3   5  25     1192.50     1151.37     62.54 o 
  -1   5  25      143.23       87.18     24.79 o 
   1   5  25      394.50      391.10     41.63 o 
   3   5  25      549.70      629.85     48.12 o 
   5   5  25      184.34      165.42     40.04 o 
   7   5  25      259.06      117.03     39.20 o 
   9   5  25       44.89      -47.34     62.45 o 
  11   5  25       79.50       26.00     58.58 o 
 -14   6  25      465.09      479.34    114.29 o 
 -12   6  25       44.10      138.91     63.70 o 
 -10   6  25        4.51       22.79     37.62 o 
  -8   6  25      268.08      183.13     88.96 o 
  -6   6  25      388.00      372.09     46.36 o 
  -4   6  25      788.61      880.74     64.45 o 
  -2   6  25      635.83      718.19     47.29 o 
   0   6  25       97.40       95.73     32.43 o 
   2   6  25      193.47      175.07     36.79 o 
   4   6  25       64.92       27.80     35.86 o 
   6   6  25      210.83      161.20     42.70 o 
   8   6  25       17.12       38.22     38.99 o 
  10   6  25       71.51        0.35     54.93 o 
 -15   7  25       13.83      133.82    140.22 o 
 -13   7  25       86.40      171.83     72.45 o 
 -11   7  25       48.93      110.36     58.42 o 
  -9   7  25      342.40      412.30     72.26 o 
  -7   7  25      242.93      199.26     62.11 o 
  -5   7  25     1670.83     1603.52     80.78 o 
  -3   7  25      237.62      249.33     36.03 o 
  -1   7  25     1183.43     1054.05    120.35 o 
   1   7  25      260.06      254.85     37.13 o 
   3   7  25      324.94      324.40     46.97 o 
   5   7  25       36.39        9.44     36.11 o 
   7   7  25       61.18        1.09     58.02 o 
   9   7  25       21.57        9.12     55.49 o 
 -14   8  25       19.10      134.83    115.81 o 
 -12   8  25       94.62       27.56     58.46 o 
 -10   8  25      505.45      528.16     98.27 o 
  -8   8  25      480.07      481.68     76.98 o 
  -6   8  25        4.76       43.70     52.79 o 
  -4   8  25       19.86      -12.89     35.95 o 
  -2   8  25      133.55       80.64     40.73 o 
   0   8  25      312.76      332.73     49.73 o 
   2   8  25       78.09       84.13     44.43 o 
   4   8  25      146.84       38.96     36.89 o 
   6   8  25       90.51       83.28     40.08 o 
   8   8  25       51.59       33.31     42.71 o 
 -13   9  25       10.30      -11.59     68.91 o 
 -11   9  25      148.60       73.17     66.35 o 
  -9   9  25      234.84      201.71     65.23 o 
  -7   9  25       83.18      101.14     59.03 o 
  -5   9  25      100.69      162.23     43.13 o 
  -3   9  25      446.73      450.63     54.02 o 
  -1   9  25      325.56      276.07     46.73 o 
   1   9  25       11.05        1.71     41.67 o 
   3   9  25       10.50      -24.41     42.63 o 
   5   9  25       78.80       49.73     48.43 o 
   7   9  25      134.21      121.44     57.15 o 
   9   9  25       56.53       48.71     60.62 o 
 -12  10  25      250.07      164.59    132.15 o 
 -10  10  25       15.98       83.12     66.79 o 
  -8  10  25      343.97      245.61     71.01 o 
  -6  10  25       59.90       69.63     58.93 o 
  -4  10  25       32.23       39.19     42.19 o 
  -2  10  25      102.92       46.60     40.31 o 
   0  10  25       43.31       27.49     42.11 o 
   2  10  25        4.71      -54.41     40.27 o 
   4  10  25        1.62      -41.42     43.69 o 
   6  10  25       76.98      -23.49     48.51 o 
   8  10  25        2.61       24.48     56.00 o 
 -11  11  25      307.77      607.34     94.40 o 
  -9  11  25      338.17      425.59     94.05 o 
  -7  11  25      291.35      293.23     73.00 o 
  -5  11  25       12.45       20.38     42.74 o 
  -3  11  25       14.59       38.40     42.68 o 
  -1  11  25      120.18       43.94     41.13 o 
   1  11  25       57.33       47.60     44.88 o 
   3  11  25      115.54      121.07     49.01 o 
   5  11  25       38.68       21.57     49.99 o 
   7  11  25        5.96        5.94     54.04 o 
 -10  12  25       46.53      100.52     73.86 o 
  -8  12  25       16.85       18.42     59.21 o 
  -6  12  25       28.69      108.44     69.38 o 
  -4  12  25       15.10        4.14     52.93 o 
  -2  12  25      122.69      140.56     61.96 o 
   0  12  25       86.61      108.49     47.45 o 
   2  12  25       10.13      -62.78     41.86 o 
   4  12  25       40.69       14.73     50.04 o 
   6  12  25      164.53      164.28     62.13 o 
  -9  13  25      470.77      477.94     89.37 o 
  -7  13  25       49.23      -67.45     70.63 o 
  -5  13  25      422.47      411.67     58.23 o 
  -3  13  25        0.14      -36.47     42.66 o 
  -1  13  25      108.78      137.17     48.25 o 
   1  13  25       54.06       24.50     63.13 o 
   3  13  25       89.80       63.61     50.53 o 
   5  13  25       34.96      -32.84     52.16 o 
  -8  14  25       40.46       -8.38    130.90 o 
  -6  14  25        4.14       17.42     67.13 o 
  -4  14  25       10.52      -14.81     46.08 o 
  -2  14  25        6.86      -33.86     46.12 o 
   0  14  25       40.58       51.16     47.79 o 
   2  14  25      102.04       69.22     50.24 o 
   4  14  25       24.35       44.26     55.97 o 
  -7  15  25       28.27      -14.14     70.79 o 
  -5  15  25        0.92       -6.03     48.45 o 
  -3  15  25       35.33       10.69     37.07 o 
  -1  15  25       21.28      -26.19     47.91 o 
   1  15  25      120.12       73.11     54.71 o 
  -2  16  25      391.34      421.30     73.12 o 
 -16   0  26      325.36      462.06    161.93 o 
 -14   0  26      492.79      487.90     84.57 o 
 -12   0  26      249.87      431.66     74.10 o 
 -10   0  26      766.12      751.36     81.17 o 
  -8   0  26      479.37      512.47     66.54 o 
  -6   0  26    10196.39    10756.09    409.87 o 
  -4   0  26      341.32      335.44     51.10 o 
  -2   0  26     2576.32     2618.83    115.97 o 
   0   0  26     1228.52     1212.47     67.35 o 
   2   0  26     1490.28     1647.04    113.40 o 
   4   0  26     1528.95     1831.58    155.37 o 
   6   0  26      528.64      471.06     85.80 o 
   8   0  26       86.03      -23.57     94.04 o 
  10   0  26       59.54       -0.62    124.55 o 
 -15   1  26       23.95       66.79     50.06 o 
 -13   1  26      415.51      364.61     52.16 o 
 -11   1  26      149.11      182.33     42.75 o 
  -9   1  26      198.70      169.10     48.33 o 
  -7   1  26      461.24      410.65     42.88 o 
  -5   1  26     1015.32      909.43     47.65 o 
  -3   1  26      426.02      390.06     35.29 o 
  -1   1  26      418.31      353.50     29.25 o 
   1   1  26     2912.84     2949.92     70.79 o 
   3   1  26      869.20      887.17     55.65 o 
   5   1  26      399.37      459.20     52.84 o 
   7   1  26      192.07      143.05     46.92 o 
   9   1  26      105.89       22.62     76.65 o 
  11   1  26       67.96       -7.66     49.89 o 
 -16   2  26       17.72       27.77     93.10 o 
 -14   2  26        6.39        0.63     52.87 o 
 -12   2  26       12.63       63.01     27.14 o 
 -10   2  26      373.95      413.40     54.51 o 
  -8   2  26        2.51       11.97     33.09 o 
  -6   2  26       77.65       98.38     32.56 o 
  -4   2  26     1442.95     1614.36     69.12 o 
  -2   2  26     2068.97     2159.86     82.41 o 
   0   2  26        9.18       -3.45     28.15 o 
   2   2  26     3152.10     3406.40     91.00 o 
   4   2  26     1680.65     1613.71     74.16 o 
   6   2  26      177.82      235.86     45.27 o 
   8   2  26      290.37      271.08     54.33 o 
  10   2  26        1.04      -51.26     78.10 o 
 -15   3  26      132.98      155.53     52.57 o 
 -13   3  26      128.72      159.83     51.77 o 
 -11   3  26      474.57      493.19     53.26 o 
  -9   3  26      101.24      121.44     37.62 o 
  -7   3  26      632.39      702.30     54.36 o 
  -5   3  26       97.66       80.78     31.91 o 
  -3   3  26     1755.41     1760.52     72.24 o 
  -1   3  26     1014.18     1068.52     45.31 o 
   1   3  26      719.41      790.67     78.72 o 
   3   3  26     1158.62     1031.79     59.86 o 
   5   3  26      194.34      211.37     41.56 o 
   7   3  26      193.79      128.47     42.49 o 
   9   3  26        1.98      -70.68     47.12 o 
  11   3  26        4.94      -34.60     68.62 o 
 -14   4  26      101.62      174.37     64.72 o 
 -12   4  26      589.03      664.36     58.18 o 
 -10   4  26        8.10      -21.24     41.46 o 
  -8   4  26      153.64      123.58     48.20 o 
  -6   4  26      382.18      484.46     49.78 o 
  -4   4  26     3119.49     2948.10    106.57 o 
  -2   4  26     2660.38     2785.21     92.77 o 
   0   4  26      606.68      609.11     37.09 o 
   2   4  26     5157.46     5018.47    146.23 o 
   4   4  26       65.40       36.50     24.64 o 
   6   4  26        3.29       33.84     43.32 o 
   8   4  26      279.96      261.59     49.19 o 
  10   4  26       64.89        4.53     60.24 o 
 -15   5  26       11.95       59.69     62.69 o 
 -13   5  26       33.06       -4.19     57.37 o 
 -11   5  26        6.04       41.60     43.60 o 
  -9   5  26      242.47      190.37     43.53 o 
  -7   5  26      710.73      760.42     59.02 o 
  -5   5  26       63.23       54.42     36.31 o 
  -3   5  26      731.55      866.70     50.05 o 
  -1   5  26      188.76      156.47     26.80 o 
   1   5  26      700.54      600.55     46.49 o 
   3   5  26       19.85       66.35     34.95 o 
   5   5  26       39.68       -6.26     39.94 o 
   7   5  26       59.19       -2.23     36.49 o 
   9   5  26        1.28      -96.26     64.17 o 
 -14   6  26      898.07      885.39    104.35 o 
 -12   6  26       30.72        7.40     60.24 o 
 -10   6  26       13.59       14.01    102.71 o 
  -8   6  26       20.95      -12.58     36.49 o 
  -6   6  26       39.41       45.05     42.60 o 
  -4   6  26      114.02      141.11     32.65 o 
  -2   6  26      715.11      859.51     51.07 o 
   0   6  26       18.09       21.99     31.22 o 
   2   6  26        5.39      -37.36     32.88 o 
   4   6  26       53.57       14.88     35.53 o 
   6   6  26      108.71      159.15     42.46 o 
   8   6  26      183.49      210.62     44.74 o 
  10   6  26      211.71      215.51     65.69 o 
 -13   7  26      121.54       90.17     92.13 o 
 -11   7  26       25.47       26.89     74.59 o 
  -9   7  26       88.90       67.30     60.07 o 
  -7   7  26      838.47      718.67    134.28 o 
  -5   7  26     2239.96     2054.38     94.13 o 
  -3   7  26     1307.17     1246.00     74.40 o 
  -1   7  26      236.33      194.26     57.54 o 
   1   7  26      264.74      289.35     39.11 o 
   3   7  26      216.45      204.54     39.01 o 
   5   7  26      292.74      251.71     42.23 o 
   7   7  26       62.75      112.78     41.76 o 
   9   7  26       17.16       -5.58     44.40 o 
 -14   8  26      106.99       81.72     74.54 o 
 -12   8  26        3.21      105.60     67.36 o 
 -10   8  26      219.17      303.50     72.24 o 
  -8   8  26      113.85       65.47     76.78 o 
  -6   8  26      501.59      552.42     76.51 o 
  -4   8  26      130.23      145.26     45.16 o 
  -2   8  26       73.71       89.96     42.09 o 
   0   8  26      454.33      437.91     54.33 o 
   2   8  26       21.75      -34.72     42.29 o 
   4   8  26      134.67      156.91     40.49 o 
   6   8  26       11.28       -0.58     41.74 o 
   8   8  26        0.72        1.04     41.84 o 
 -13   9  26       13.27       98.15    134.31 o 
 -11   9  26       69.12       91.69     68.60 o 
  -9   9  26      450.31      305.57     87.31 o 
  -7   9  26       26.46       88.10     58.81 o 
  -5   9  26      152.86      190.92     46.19 o 
  -3   9  26      513.17      526.09     56.76 o 
  -1   9  26      414.35      298.03     47.39 o 
   1   9  26       93.01       91.69     46.65 o 
   3   9  26       82.51       45.11     46.35 o 
   5   9  26       53.62       -0.01     48.85 o 
   7   9  26      163.71      165.37     59.84 o 
 -12  10  26       73.36       78.19     73.17 o 
 -10  10  26     1147.58     1259.38    114.48 o 
  -8  10  26     1498.85     1376.36    113.01 o 
  -6  10  26       88.30       31.79     59.42 o 
  -4  10  26     1150.93     1125.68     75.03 o 
  -2  10  26       86.80       97.66     44.36 o 
   0  10  26      603.29      554.93     58.90 o 
   2  10  26      149.53       89.13     47.50 o 
   4  10  26       99.79       27.53     48.47 o 
   6  10  26        7.36      -80.27     56.67 o 
   8  10  26       13.70      -14.82     58.27 o 
 -11  11  26      263.62      385.38     83.25 o 
  -9  11  26      823.61      772.82    137.29 o 
  -7  11  26      202.16      114.83     88.84 o 
  -5  11  26       23.92       12.15     43.48 o 
  -3  11  26      153.87      145.40     51.75 o 
  -1  11  26       20.35       25.94     49.59 o 
   1  11  26      307.80      247.34     52.81 o 
   3  11  26       62.49       72.28     48.39 o 
   5  11  26       10.17        7.98     49.82 o 
   7  11  26       27.13        2.58     56.63 o 
 -10  12  26       19.00      210.22     78.77 o 
  -8  12  26      100.54       78.94     66.27 o 
  -6  12  26       14.58       63.07     65.85 o 
  -4  12  26       59.67       62.63     44.94 o 
  -2  12  26       84.39      141.46     45.31 o 
   0  12  26      163.08      221.80     50.74 o 
   2  12  26        2.41      -59.09     44.40 o 
   4  12  26       12.46      -23.57     50.27 o 
   6  12  26        5.99      -45.80     53.11 o 
  -9  13  26      436.02      476.96     89.12 o 
  -7  13  26       14.47      -45.82     63.87 o 
  -5  13  26      151.16      171.20     52.53 o 
  -3  13  26       84.98      104.61     48.38 o 
  -1  13  26      150.38      159.12     48.45 o 
   1  13  26      110.40      122.36     50.96 o 
   3  13  26       11.53      -33.36     52.81 o 
   5  13  26       75.54       80.42     58.93 o 
  -8  14  26       30.23       71.18     71.38 o 
  -6  14  26       52.10      147.12     92.53 o 
  -4  14  26        1.73      -59.66     45.24 o 
  -2  14  26        6.08       22.67     46.48 o 
   0  14  26       27.83       -1.35     47.23 o 
   2  14  26        3.85        6.01     50.69 o 
  -5  15  26       68.46       56.24     94.23 o 
  -3  15  26      138.14      111.81     54.63 o 
  -1  15  26       19.58        7.94     50.50 o 
   1  15  26       49.46       55.02     53.71 o 
 -15   1  27       98.80      223.61     54.09 o 
 -13   1  27      447.72      463.52     59.69 o 
 -11   1  27      199.15      136.85     42.65 o 
  -9   1  27      325.07      346.94     45.03 o 
  -7   1  27      383.68      413.58     43.28 o 
  -5   1  27     1343.62     1320.49     56.34 o 
  -3   1  27      233.39      215.93     37.68 o 
  -1   1  27      390.97      328.10     34.16 o 
   1   1  27     1025.08     1090.48     48.20 o 
   3   1  27      650.14      740.62     60.23 o 
   5   1  27       43.98       14.82     40.84 o 
   7   1  27      152.01       61.03     45.72 o 
   9   1  27      110.01       86.84     48.88 o 
 -14   2  27       53.24       55.48     48.65 o 
 -12   2  27       38.85       19.38     34.78 o 
 -10   2  27     1124.01     1298.73     70.24 o 
  -8   2  27       12.58        6.96     34.10 o 
  -6   2  27      533.58      485.33     53.44 o 
  -4   2  27      413.29      417.75     42.95 o 
  -2   2  27       33.80       18.80     16.05 o 
   0   2  27     5337.21     4400.02    669.62 o 
   2   2  27     3070.42     2878.68    100.28 o 
   4   2  27      147.18      125.79     41.13 o 
   6   2  27      791.77      882.09     76.07 o 
   8   2  27        2.86      -72.51     73.60 o 
  10   2  27      181.81      268.08     63.51 o 
 -15   3  27      119.32      103.41     55.86 o 
 -13   3  27       79.23       96.86     44.64 o 
 -11   3  27      412.69      409.77     50.09 o 
  -9   3  27       95.83       88.97     61.25 o 
  -7   3  27      234.70      198.02     42.56 o 
  -5   3  27      533.18      527.01     43.60 o 
  -3   3  27     1335.80     1408.20     64.42 o 
  -1   3  27     2423.97     2286.20     69.41 o 
   1   3  27       54.03       73.75     31.09 o 
   3   3  27      196.86      231.73     40.29 o 
   5   3  27       47.00       36.84     41.71 o 
   7   3  27      189.99      107.85     42.71 o 
   9   3  27       13.76       -9.66     46.71 o 
 -14   4  27       65.61       42.87     46.23 o 
 -12   4  27      161.38      256.56     48.53 o 
 -10   4  27       51.56       78.29     44.91 o 
  -8   4  27      337.86      293.09     48.22 o 
  -6   4  27      356.01      379.42     47.54 o 
  -4   4  27      573.48      635.08     45.46 o 
  -2   4  27      178.78      225.44     36.78 o 
   0   4  27       47.29        4.73     33.23 o 
   2   4  27      992.39     1128.64     61.33 o 
   4   4  27     1273.64     1304.23     82.56 o 
   6   4  27       65.83       -3.49     40.22 o 
   8   4  27        7.68      -50.08     48.97 o 
  10   4  27        5.05      -86.84     76.82 o 
 -15   5  27        3.24       25.85    152.81 o 
 -13   5  27       13.24       34.28     43.96 o 
 -11   5  27       21.56      -15.64     42.28 o 
  -9   5  27      165.38      178.25     68.24 o 
  -7   5  27      964.21      864.64     74.56 o 
  -5   5  27      455.55      502.98     41.10 o 
  -3   5  27     1643.67     1515.89     66.51 o 
  -1   5  27     1444.37     1346.14     62.52 o 
   1   5  27      597.59      481.43     45.21 o 
   3   5  27       27.16       23.78     34.07 o 
   5   5  27      189.65      190.22     47.67 o 
   7   5  27       49.68      -35.91     44.15 o 
   9   5  27       15.22      -35.67     69.46 o 
 -14   6  27       46.70       64.20     99.14 o 
 -12   6  27       43.21       99.91    116.69 o 
 -10   6  27       41.53       46.81     57.66 o 
  -8   6  27       39.25       56.96     39.01 o 
  -6   6  27      916.83      951.37     64.93 o 
  -4   6  27     1212.47     1234.90     80.49 o 
  -2   6  27      111.31      110.42     33.54 o 
   0   6  27       26.09      -32.74     32.03 o 
   2   6  27      545.94      539.98     48.02 o 
   4   6  27      103.80      122.58     39.76 o 
   6   6  27        3.06       -0.99     41.30 o 
   8   6  27       27.95       32.32     40.31 o 
 -13   7  27      137.50       86.88     82.95 o 
 -11   7  27       23.18       22.67     60.17 o 
  -9   7  27       23.61      -56.45     53.50 o 
  -7   7  27      738.87      632.35     80.85 o 
  -5   7  27      325.01      312.28     48.32 o 
  -3   7  27     1129.34     1109.50     71.12 o 
  -1   7  27        6.10       11.70     27.58 o 
   1   7  27      176.74      150.03     35.89 o 
   3   7  27      278.34      252.91     57.57 o 
   5   7  27      229.04      172.15     42.23 o 
   7   7  27       63.89       74.04     42.43 o 
   9   7  27       84.32       77.18     49.02 o 
 -14   8  27       73.99      123.57     73.44 o 
 -12   8  27      170.60      133.45    129.49 o 
 -10   8  27      128.72      129.19     63.60 o 
  -8   8  27      981.72     1100.40    125.79 o 
  -6   8  27       36.55       48.64     57.23 o 
  -4   8  27      518.07      575.37     61.04 o 
  -2   8  27      116.29      157.45     45.15 o 
   0   8  27       45.47      -22.88     41.47 o 
   2   8  27       98.07      138.25     49.55 o 
   4   8  27       23.10       32.87     49.20 o 
   6   8  27      185.63      200.21     57.90 o 
   8   8  27      219.95      169.47     87.18 o 
 -13   9  27      112.89       80.10    100.72 o 
 -11   9  27       55.73       44.26     68.34 o 
  -9   9  27      109.23       41.44     59.83 o 
  -7   9  27       39.64       31.42     59.75 o 
  -5   9  27      182.87      190.83     45.19 o 
  -3   9  27      185.52      204.66     48.69 o 
  -1   9  27      121.28       79.77     37.21 o 
   1   9  27      276.42      339.54     55.21 o 
   3   9  27      208.35      259.57     54.13 o 
   5   9  27       26.19       13.59     58.66 o 
   7   9  27       21.39       44.13     63.82 o 
 -12  10  27       24.52       51.02     71.34 o 
 -10  10  27       24.60      127.52     95.14 o 
  -8  10  27      239.32      350.68     86.76 o 
  -6  10  27       98.67      129.67     85.52 o 
  -4  10  27       98.60      138.83     74.55 o 
  -2  10  27        6.12       42.56     50.52 o 
   0  10  27       10.40       41.40     44.93 o 
   2  10  27        8.50      -23.61     43.92 o 
   4  10  27       35.24       79.50     66.74 o 
   6  10  27       20.89      -39.39     53.52 o 
 -11  11  27       64.40        7.00    156.84 o 
  -9  11  27      288.38      222.32     72.69 o 
  -7  11  27       59.25       65.09     64.23 o 
  -5  11  27      102.10      181.98     56.15 o 
  -3  11  27      190.25      190.58     49.90 o 
  -1  11  27       16.02      -57.50     38.33 o 
   1  11  27      281.74      280.18     54.50 o 
   3  11  27       12.71       -6.58     48.14 o 
   5  11  27       10.46       -7.42     51.73 o 
 -10  12  27       10.02       56.36    139.52 o 
  -8  12  27      138.70       62.70     68.90 o 
  -6  12  27        5.05      -47.91     56.69 o 
  -4  12  27        4.09       13.68     44.26 o 
  -2  12  27        9.28      -55.80     37.20 o 
   0  12  27      148.92       97.17     47.66 o 
   2  12  27       76.68       23.39     63.10 o 
   4  12  27        5.90      -44.51     51.01 o 
  -9  13  27      526.52      551.52     93.52 o 
  -7  13  27      125.46       32.77     86.82 o 
  -5  13  27       61.23       51.65     57.06 o 
  -3  13  27       46.42       42.89     46.01 o 
  -1  13  27      126.91       65.38     46.53 o 
   1  13  27      184.85      310.32     58.26 o 
   3  13  27       68.97       47.65     54.65 o 
  -6  14  27       25.37       39.01    141.21 o 
  -4  14  27      165.00      228.93     56.28 o 
  -2  14  27       40.59       59.64     47.81 o 
   0  14  27        7.35      -29.80     47.37 o 
   2  14  27       28.94       85.13     54.89 o 
  -3  15  27      113.43      103.29     59.53 o 
  -1  15  27      119.31      104.94     53.38 o 
 -14   0  28      271.23      383.53     80.91 o 
 -12   0  28      235.34      332.51     73.06 o 
 -10   0  28     3005.61     3477.47    398.44 o 
  -8   0  28      371.34      242.40     59.06 o 
  -6   0  28        6.30       -3.41     45.52 o 
  -4   0  28      749.81      917.76     71.56 o 
  -2   0  28      654.65      723.33     78.56 o 
   0   0  28       35.47       86.19     63.11 o 
   2   0  28     1169.83     1154.97     95.01 o 
   4   0  28     1803.74     1710.56    124.05 o 
   6   0  28      247.65      276.21     76.98 o 
   8   0  28        4.19      -12.08    164.20 o 
  10   0  28       11.61      -65.41     81.86 o 
 -15   1  28      214.86      313.01     67.67 o 
 -13   1  28      204.77      278.54     50.23 o 
 -11   1  28       95.57      139.71     42.94 o 
  -9   1  28      498.95      443.78     66.87 o 
  -7   1  28       34.92       28.01     33.13 o 
  -5   1  28     1492.18     1442.94     78.81 o 
  -3   1  28      387.26      432.92     42.35 o 
  -1   1  28       33.59       31.66     32.76 o 
   1   1  28      225.23      258.17     46.15 o 
   3   1  28       23.83       24.13     40.49 o 
   5   1  28      120.74       71.15     44.62 o 
   7   1  28       64.46       26.44     71.54 o 
   9   1  28      100.52       80.09     52.05 o 
 -14   2  28       18.87       46.67     48.17 o 
 -12   2  28      379.44      482.81     65.24 o 
 -10   2  28       37.75       53.78     61.81 o 
  -8   2  28       29.85       40.69     35.23 o 
  -6   2  28     4529.28     4630.89    164.95 o 
  -4   2  28      666.98      615.38     61.77 o 
  -2   2  28      903.25     1100.04     70.07 o 
   0   2  28     1273.75     1247.64    249.62 o 
   2   2  28      449.90      578.47     70.12 o 
   4   2  28        9.79      -47.61     39.43 o 
   6   2  28        4.26       23.59     43.72 o 
   8   2  28       14.93      -15.36     44.88 o 
  10   2  28        5.66      -35.34     50.26 o 
 -15   3  28      140.48      124.60     78.74 o 
 -13   3  28      112.91      101.03     54.59 o 
 -11   3  28      118.63      161.73     42.84 o 
  -9   3  28      122.38       44.91     41.70 o 
  -7   3  28      116.60      122.51     39.21 o 
  -5   3  28      523.84      458.26     55.85 o 
  -3   3  28      206.52      269.53     38.32 o 
  -1   3  28     1754.48     1715.74     71.73 o 
   1   3  28     1161.98     1100.02     72.48 o 
   3   3  28      281.05      257.59     43.12 o 
   5   3  28      288.95      207.35     80.03 o 
   7   3  28       16.59      -60.26     47.16 o 
   9   3  28       13.77      -26.94     47.26 o 
 -14   4  28      212.94      226.94    103.18 o 
 -12   4  28      375.54      268.54     76.10 o 
 -10   4  28      273.26      449.03     56.42 o 
  -8   4  28      156.73      230.43     47.30 o 
  -6   4  28      374.09      412.50     49.77 o 
  -4   4  28     1752.93     1807.34     88.00 o 
  -2   4  28      253.28      288.86     39.06 o 
   0   4  28      190.34      180.08     37.11 o 
   2   4  28       98.86       86.58     36.62 o 
   4   4  28      118.98      260.50     64.21 o 
   6   4  28       94.82       99.90     42.05 o 
   8   4  28        2.12        7.46     55.90 o 
 -13   5  28       20.83      114.80     70.71 o 
 -11   5  28       49.07       65.23     45.47 o 
  -9   5  28       29.93       -0.24     41.02 o 
  -7   5  28      852.28      887.76     65.18 o 
  -5   5  28      315.19      342.05     46.37 o 
  -3   5  28     1389.14     1579.90     70.29 o 
  -1   5  28     1756.08     1764.78     73.32 o 
   1   5  28      604.60      624.07     49.04 o 
   3   5  28       59.75       42.57     37.04 o 
   5   5  28       89.03       99.65     41.26 o 
   7   5  28       70.91      -27.41     40.07 o 
   9   5  28       27.33       -2.35     58.64 o 
 -14   6  28       51.85       16.92     69.41 o 
 -12   6  28       18.77      -53.90     56.94 o 
 -10   6  28       30.90       -7.60     84.33 o 
  -8   6  28      119.31      101.47     56.27 o 
  -6   6  28       32.93       -2.28     36.19 o 
  -4   6  28      316.14      441.72     46.80 o 
  -2   6  28      247.39      280.72     42.82 o 
   0   6  28      112.86      105.62     34.01 o 
   2   6  28      862.60     1004.97     60.26 o 
   4   6  28       26.42       11.63     38.87 o 
   6   6  28      116.21      194.09     45.38 o 
   8   6  28       77.00       13.76     41.94 o 
 -13   7  28       61.83      125.55     70.94 o 
 -11   7  28       82.50       35.46     63.04 o 
  -9   7  28       39.66      107.25     61.67 o 
  -7   7  28      484.23      487.65     74.39 o 
  -5   7  28       24.43       15.25     50.75 o 
  -3   7  28     1204.37     1239.69     76.10 o 
  -1   7  28       23.44       20.44     38.41 o 
   1   7  28      143.09       92.30     37.25 o 
   3   7  28      367.39      373.42     45.02 o 
   5   7  28       44.84       35.77     38.45 o 
   7   7  28      217.58      214.64     63.61 o 
 -12   8  28        3.80       19.94     92.07 o 
 -10   8  28       37.38       -6.77     52.40 o 
  -8   8  28       39.52       87.69     59.70 o 
  -6   8  28       37.72      120.42     60.32 o 
  -4   8  28       29.10       13.09     42.53 o 
  -2   8  28       41.39       12.08     41.27 o 
   0   8  28      243.38      256.86     51.97 o 
   2   8  28        3.40      -15.58     45.19 o 
   4   8  28        4.25      -32.53     45.83 o 
   6   8  28       20.31       17.91     54.18 o 
   8   8  28       65.69       -8.14     84.15 o 
 -11   9  28       29.28      -44.20     91.95 o 
  -9   9  28      172.73       97.43    105.21 o 
  -7   9  28      121.79       52.88     60.92 o 
  -5   9  28      381.92      278.37     71.15 o 
  -3   9  28      214.91      125.91     46.30 o 
  -1   9  28        4.04      -42.77     28.51 o 
   1   9  28      220.79      221.73     52.38 o 
   3   9  28      121.79      117.90     49.83 o 
   5   9  28       33.27       46.25     50.77 o 
   7   9  28       54.42       64.53     73.07 o 
 -12  10  28       73.39       30.42    133.41 o 
 -10  10  28      267.32      213.19     72.38 o 
  -8  10  28      674.84      762.69     92.84 o 
  -6  10  28       48.50      145.21     70.68 o 
  -4  10  28       34.34      109.35     48.48 o 
  -2  10  28       17.42      -32.27     41.06 o 
   0  10  28       48.57       43.59     50.17 o 
   2  10  28       18.86      -44.41     44.26 o 
   4  10  28      121.49       61.98     54.05 o 
   6  10  28        4.89       -5.65     75.61 o 
 -11  11  28       50.18       68.94    159.47 o 
  -9  11  28      187.49      125.45     70.56 o 
  -7  11  28       56.23       19.75     64.09 o 
  -5  11  28       63.55       37.71     61.93 o 
  -3  11  28      139.73      156.70     49.71 o 
  -1  11  28       80.86       51.22     45.49 o 
   1  11  28       23.97       17.38     46.60 o 
   3  11  28       67.34       28.33     50.63 o 
   5  11  28        0.10      -73.76     57.15 o 
 -10  12  28      205.80      221.24     79.56 o 
  -8  12  28       36.25       25.47     70.41 o 
  -6  12  28       11.41      -54.36     60.85 o 
  -4  12  28       17.61      -40.13     47.09 o 
  -2  12  28      107.52        4.24     51.04 o 
   0  12  28        6.84       30.97     47.96 o 
   2  12  28      176.06      212.48     58.40 o 
   4  12  28        1.95      -67.84     52.18 o 
  -7  13  28       98.68       57.92     70.89 o 
  -5  13  28       23.28       10.79     66.46 o 
  -3  13  28       51.38       79.90     60.29 o 
  -1  13  28      109.44       98.21     48.84 o 
   1  13  28      152.65      213.73     57.83 o 
   3  13  28      326.15      330.20     83.18 o 
  -6  14  28       54.31       30.62     70.09 o 
  -4  14  28       79.43       53.93     52.52 o 
  -2  14  28       70.35      -10.58     45.29 o 
   0  14  28        3.09      -56.23     49.95 o 
 -15   1  29      331.66      273.89     56.98 o 
 -13   1  29      176.23      233.27     51.03 o 
 -11   1  29      127.24      129.33     44.00 o 
  -9   1  29       39.74       25.77     36.76 o 
  -7   1  29       13.77       73.84     42.73 o 
  -5   1  29      253.65      339.52     46.78 o 
  -3   1  29     1169.11     1099.94     92.57 o 
  -1   1  29      447.30      410.46     48.78 o 
   1   1  29      111.09       84.91     55.98 o 
   3   1  29       80.32      121.86     51.63 o 
   5   1  29      109.23       90.70     44.09 o 
   7   1  29       58.61       -8.59     82.07 o 
   9   1  29      100.86       48.68     52.07 o 
 -14   2  29       86.93      189.53     80.32 o 
 -12   2  29      173.27      149.01     37.80 o 
 -10   2  29      159.13      147.37     40.47 o 
  -8   2  29       53.68       93.53     41.24 o 
  -6   2  29      330.49      348.33     48.76 o 
  -4   2  29      132.13       59.61     30.48 o 
  -2   2  29      619.77      693.39     59.75 o 
   0   2  29      172.20      176.95     41.81 o 
   2   2  29       42.92      -39.85     37.01 o 
   4   2  29       92.64       30.16     53.72 o 
   6   2  29        6.40       12.47     43.52 o 
   8   2  29       90.95       70.48     55.34 o 
 -15   3  29       30.16       63.46     71.01 o 
 -13   3  29       54.13       83.18     50.77 o 
 -11   3  29       87.75      110.27     74.69 o 
  -9   3  29       33.06       26.25     60.63 o 
  -7   3  29       63.58       96.34     41.77 o 
  -5   3  29      199.69      173.35     43.78 o 
  -3   3  29      421.52      460.84     57.83 o 
  -1   3  29      126.21      139.20     35.79 o 
   1   3  29      524.23      528.55     59.98 o 
   3   3  29      292.51      264.39     44.29 o 
   5   3  29      188.75      269.77     67.52 o 
   7   3  29        4.22      -63.54     42.36 o 
   9   3  29       19.06      -72.18     48.12 o 
 -14   4  29       59.37      120.15     79.59 o 
 -12   4  29       40.73       28.71     45.60 o 
 -10   4  29      643.31      738.70     66.87 o 
  -8   4  29       83.50      176.60     44.77 o 
  -6   4  29       43.79       31.37     39.57 o 
  -4   4  29       15.36        3.27     40.87 o 
  -2   4  29      421.74      434.35     44.19 o 
   0   4  29      126.64       66.78     36.21 o 
   2   4  29      197.64      132.37     40.55 o 
   4   4  29       58.93       51.12     43.36 o 
   6   4  29       40.43        1.62     49.54 o 
   8   4  29        6.70        5.15     53.46 o 
 -13   5  29       71.85      -34.87     64.15 o 
 -11   5  29      143.50      183.71     49.06 o 
  -9   5  29       66.30       81.37     43.24 o 
  -7   5  29     1053.18     1064.38     71.91 o 
  -5   5  29      364.00      348.53     49.15 o 
  -3   5  29      778.66      715.95     50.62 o 
  -1   5  29     1486.41     1504.00     69.10 o 
   1   5  29      447.14      385.36     44.58 o 
   3   5  29       24.51      -20.97     45.90 o 
   5   5  29      221.92      142.20     51.40 o 
   7   5  29       19.00      -18.08     37.20 o 
 -14   6  29        0.93      -20.98     67.01 o 
 -12   6  29      390.29      605.52    139.24 o 
 -10   6  29       88.16      114.12     70.69 o 
  -8   6  29        3.91       23.65     56.26 o 
  -6   6  29       28.67       44.72     61.20 o 
  -4   6  29       64.56       67.81     34.71 o 
  -2   6  29      148.77      107.69     37.33 o 
   0   6  29        5.38       17.97     33.76 o 
   2   6  29       27.43      -10.91     37.96 o 
   4   6  29        9.38      -36.36     36.91 o 
   6   6  29       11.76      -73.24     48.83 o 
   8   6  29        2.45        2.33     78.12 o 
 -13   7  29      158.76      103.87     87.97 o 
 -11   7  29       39.41       71.29    133.40 o 
  -9   7  29      151.32      137.74     64.61 o 
  -7   7  29      111.51       84.37     61.14 o 
  -5   7  29      333.72       94.26     63.48 o 
  -3   7  29      287.14      382.88     53.82 o 
  -1   7  29       67.06      124.02     44.67 o 
   1   7  29      126.22       75.48     36.15 o 
   3   7  29       87.48       44.87     37.77 o 
   5   7  29      115.62       85.83     58.27 o 
   7   7  29      137.61      163.98     48.65 o 
 -12   8  29      126.20      158.09     75.55 o 
 -10   8  29      199.90      218.09     72.01 o 
  -8   8  29      193.23       87.18    109.52 o 
  -6   8  29       41.75      -18.20     68.91 o 
  -4   8  29      126.03       77.18     57.43 o 
  -2   8  29        5.04      -12.14     38.37 o 
   0   8  29      111.19       86.28     46.70 o 
   2   8  29       40.33       60.94     47.32 o 
   4   8  29      231.64      281.24     60.78 o 
   6   8  29       72.39       42.34     56.85 o 
 -11   9  29       40.23       11.79     65.83 o 
  -9   9  29       37.72        4.62     62.09 o 
  -7   9  29        2.86      -28.64     55.54 o 
  -5   9  29       62.93       47.18     56.07 o 
  -3   9  29      291.69      322.31     54.26 o 
  -1   9  29       63.72       31.12     55.45 o 
   1   9  29       44.51        6.78     59.38 o 
   3   9  29        6.61      -23.85     46.99 o 
   5   9  29        3.80      -70.50     84.69 o 
 -10  10  29        3.38      -94.09    128.13 o 
  -8  10  29        0.50      -40.66    151.47 o 
  -6  10  29       39.63       38.72     60.85 o 
  -4  10  29       28.64        5.29     53.64 o 
  -2  10  29        0.76      -35.95     40.15 o 
   0  10  29       45.24       52.25     46.60 o 
   2  10  29       89.29       41.07     50.13 o 
   4  10  29        2.06      -79.45     53.53 o 
   6  10  29       56.21       23.02     58.77 o 
  -9  11  29       73.05      -19.50     66.43 o 
  -7  11  29       22.33       12.75     63.05 o 
  -5  11  29       89.84      100.64     82.06 o 
  -3  11  29       59.07      101.03     57.25 o 
  -1  11  29        8.55        0.84     51.56 o 
   1  11  29       83.34       78.54     50.70 o 
   3  11  29       84.35      115.56     54.37 o 
   5  11  29       61.26       11.49     57.06 o 
  -8  12  29       67.51       69.57     94.34 o 
  -6  12  29       53.59       31.88     67.10 o 
  -4  12  29      119.12      162.24     61.57 o 
  -2  12  29       48.84      137.79     65.64 o 
   0  12  29       25.85       48.22     50.82 o 
   2  12  29       30.29      -19.20     52.32 o 
  -7  13  29       74.02       47.21     72.27 o 
  -5  13  29       36.59      -18.56     68.00 o 
  -3  13  29      127.65      149.89     53.53 o 
  -1  13  29       37.22       48.75     58.16 o 
   1  13  29       22.49       72.38     54.56 o 
  -4  14  29      111.96      144.66     63.94 o 
  -2  14  29      100.33       94.63     51.73 o 
 -14   0  30      166.39      208.98     79.76 o 
 -12   0  30      227.63      563.68    110.45 o 
 -10   0  30      171.00      228.88    125.55 o 
  -8   0  30       31.58       12.64     52.16 o 
  -6   0  30      512.28      590.81     69.97 o 
  -4   0  30      115.21       33.35    116.06 o 
  -2   0  30     4196.90     3888.54    193.83 o 
   0   0  30      599.08      669.03     92.01 o 
   2   0  30      792.31      686.67    229.93 o 
   4   0  30       70.93      -21.59     56.28 o 
   6   0  30       41.80       64.52    178.27 o 
   8   0  30       33.63      -42.38     80.66 o 
 -13   1  30       60.94      174.54     70.63 o 
 -11   1  30      244.74      270.56     84.12 o 
  -9   1  30       64.72       79.83     38.24 o 
  -7   1  30       82.27       61.13     45.43 o 
  -5   1  30       19.14       -5.90     36.38 o 
  -3   1  30      843.96      718.02     56.19 o 
  -1   1  30      710.25      790.92     61.48 o 
   1   1  30       17.93        1.22     52.50 o 
   3   1  30        7.53      -14.34     48.28 o 
   5   1  30       99.55      139.64     62.23 o 
   7   1  30       42.41      -34.87     58.92 o 
   9   1  30       18.86      -21.48     49.37 o 
 -14   2  30      136.64      429.81    187.89 o 
 -12   2  30      148.88      164.78     79.26 o 
 -10   2  30      179.97      202.37     49.09 o 
  -8   2  30      121.83      130.70     44.11 o 
  -6   2  30      924.19     1196.80     74.36 o 
  -4   2  30      486.73      578.19    138.36 o 
  -2   2  30      384.64      365.87     51.58 o 
   0   2  30        5.36      -45.73     44.49 o 
   2   2  30       54.05       32.15     40.81 o 
   4   2  30       10.21       16.02     46.38 o 
   6   2  30       64.77        8.97     60.87 o 
   8   2  30       96.85      118.10     68.06 o 
 -13   3  30      115.87      141.85     52.24 o 
 -11   3  30      167.49      208.38     72.24 o 
  -9   3  30        0.69        1.14     39.10 o 
  -7   3  30      119.49      167.07     43.15 o 
  -5   3  30      516.93      430.77     53.09 o 
  -3   3  30       19.62       -9.81     32.81 o 
  -1   3  30      144.84      141.16     38.74 o 
   1   3  30       68.94       39.80     31.86 o 
   3   3  30      199.78      141.98     44.74 o 
   5   3  30       48.18       -3.95     44.16 o 
   7   3  30       12.80      -89.55     69.03 o 
 -14   4  30        2.10       -4.37     51.05 o 
 -12   4  30        4.43       -7.78     43.59 o 
 -10   4  30      138.05      133.67     46.28 o 
  -8   4  30       63.16       69.91     54.24 o 
  -6   4  30      861.19      997.15     70.63 o 
  -4   4  30       84.59       42.85     58.81 o 
  -2   4  30     1498.24     1700.01     75.03 o 
   0   4  30      174.85       92.93     57.37 o 
   2   4  30      223.08      185.37     52.14 o 
   4   4  30      173.67      270.98     93.87 o 
   6   4  30       67.87      -14.64     45.23 o 
   8   4  30      120.53       87.42     52.85 o 
 -13   5  30       50.03       34.05     61.21 o 
 -11   5  30      255.61      338.41    123.67 o 
  -9   5  30       26.33       31.65     42.55 o 
  -7   5  30      672.93      743.80     63.54 o 
  -5   5  30      220.41      295.16     60.69 o 
  -3   5  30       50.23       31.06     34.50 o 
  -1   5  30      281.27      247.71     47.99 o 
   1   5  30      397.46      371.40     53.40 o 
   3   5  30       46.54      -19.06     37.69 o 
   5   5  30       66.39       66.49     42.98 o 
   7   5  30      177.35       70.76     59.84 o 
 -12   6  30      170.01      212.96     73.54 o 
 -10   6  30      213.87      161.22     67.87 o 
  -8   6  30      500.06      662.36    237.55 o 
  -6   6  30      357.32      282.12     75.94 o 
  -4   6  30       90.33       62.21     41.39 o 
  -2   6  30      106.68       86.20     35.51 o 
   0   6  30      340.63      376.70     45.13 o 
   2   6  30        8.46      -16.93     36.87 o 
   4   6  30       37.25      -13.09     41.20 o 
   6   6  30        2.81      -41.97     62.91 o 
 -13   7  30       83.24       98.59     73.46 o 
 -11   7  30      105.33      177.54     70.62 o 
  -9   7  30      244.75      150.68     65.71 o 
  -7   7  30      170.98      234.57     68.95 o 
  -5   7  30      556.68      466.21     85.47 o 
  -3   7  30       16.18      -42.62     41.91 o 
  -1   7  30      196.55      163.09     50.91 o 
   1   7  30       43.04       48.24     46.90 o 
   3   7  30       11.73      -27.72     36.99 o 
   5   7  30      155.95      135.94     45.50 o 
   7   7  30       95.26       93.03     46.92 o 
 -12   8  30      256.31      207.19     94.82 o 
 -10   8  30      166.87      106.02     66.83 o 
  -8   8  30       85.10       -8.05     58.52 o 
  -6   8  30        2.89       72.89     59.78 o 
  -4   8  30      133.32      105.57     47.05 o 
  -2   8  30      212.75      223.40     49.04 o 
   0   8  30       22.87       51.12     46.10 o 
   2   8  30       21.37      -21.47     47.16 o 
   4   8  30       20.93      -65.63     50.95 o 
   6   8  30       94.74       59.34     59.66 o 
 -11   9  30      108.86       95.86     90.19 o 
  -9   9  30       35.07      -40.83     60.86 o 
  -7   9  30        3.99       47.59     68.95 o 
  -5   9  30        8.22       50.41     62.50 o 
  -3   9  30      170.88      149.64     49.84 o 
  -1   9  30       90.00       71.34     52.79 o 
   1   9  30      127.66       11.85     62.09 o 
   3   9  30       21.19       41.55     52.32 o 
   5   9  30        4.65      -27.86     59.56 o 
 -10  10  30        9.17      -63.47     64.25 o 
  -8  10  30       10.75       20.67     64.44 o 
  -6  10  30       54.72      -44.92     59.91 o 
  -4  10  30       73.46       56.24     62.78 o 
  -2  10  30        3.40      -25.79     41.03 o 
   0  10  30       86.45      107.51     49.19 o 
   2  10  30       78.61       80.08     53.20 o 
   4  10  30       21.77       70.58     73.00 o 
  -9  11  30       43.66       10.38     68.36 o 
  -7  11  30       55.85      192.50     72.81 o 
  -5  11  30      117.28       36.45     64.58 o 
  -3  11  30      141.89      121.79     50.66 o 
  -1  11  30      141.44       69.11     48.42 o 
   1  11  30      304.42      290.97     60.18 o 
   3  11  30       87.19      123.11     77.34 o 
  -8  12  30        0.01      -43.77     65.23 o 
  -6  12  30      123.87       90.63     72.91 o 
  -4  12  30        9.85       84.10     83.81 o 
  -2  12  30       76.14       41.02     67.70 o 
   0  12  30        0.12       23.35     52.10 o 
   2  12  30       12.55        6.49     55.58 o 
  -5  13  30      199.14      226.35     82.52 o 
  -3  13  30       31.31       62.53     51.63 o 
  -1  13  30        7.43        9.48     50.67 o 
 -13   1  31      225.02      330.87     72.94 o 
 -11   1  31       49.38      103.34     62.65 o 
  -9   1  31      416.75      499.23     57.45 o 
  -7   1  31       57.96       86.36     42.10 o 
  -5   1  31       10.49       12.70     58.00 o 
  -3   1  31      237.00      159.55     48.02 o 
  -1   1  31      367.31      299.45     47.74 o 
   1   1  31      240.86      203.43     46.99 o 
   3   1  31      258.16      148.38     71.98 o 
   5   1  31       29.07        0.67     68.89 o 
   7   1  31      148.84      129.42     65.73 o 
 -14   2  31      171.84      118.16    125.57 o 
 -12   2  31      210.18      195.65     68.53 o 
 -10   2  31       80.51      124.78     45.53 o 
  -8   2  31      185.21      157.70     44.89 o 
  -6   2  31       61.60       43.00     39.19 o 
  -4   2  31      995.33     1052.07     98.62 o 
  -2   2  31       56.69      -19.52     46.18 o 
   0   2  31      403.58      519.60     64.41 o 
   2   2  31        4.05      -58.33     38.89 o 
   4   2  31      130.56      126.90     48.14 o 
   6   2  31       28.35        9.43     52.74 o 
   8   2  31        9.87        5.25     82.34 o 
 -13   3  31        1.81       74.71     53.16 o 
 -11   3  31      335.03      254.06     64.96 o 
  -9   3  31       44.21       -8.16     42.38 o 
  -7   3  31      292.69      344.22     62.37 o 
  -5   3  31      173.15      193.98     44.27 o 
  -3   3  31       36.80      -43.22     42.46 o 
  -1   3  31      215.11      188.22     43.90 o 
   1   3  31      153.36       30.48     23.14 o 
   3   3  31      268.18      180.85     62.67 o 
   5   3  31       20.98      -47.79     44.11 o 
   7   3  31       14.03      -66.82     52.88 o 
 -12   4  31       36.31       62.80     48.98 o 
 -10   4  31      187.67      168.52     50.02 o 
  -8   4  31       29.08       80.56     44.94 o 
  -6   4  31       10.97       -5.28     38.63 o 
  -4   4  31      166.25      124.15     63.65 o 
  -2   4  31      780.56      699.81     51.56 o 
   0   4  31      211.01      279.12     67.68 o 
   2   4  31       10.96      -44.39     39.12 o 
   4   4  31       77.69       39.91     34.65 o 
   6   4  31       32.96       -4.41     71.45 o 
 -13   5  31       96.75      152.40    126.31 o 
 -11   5  31      224.83      219.90    115.54 o 
  -9   5  31       94.71       47.94     47.79 o 
  -7   5  31      651.34      551.12     60.01 o 
  -5   5  31      467.24      413.67     61.22 o 
  -3   5  31      267.96      210.55     41.64 o 
  -1   5  31        1.28        9.75     35.58 o 
   1   5  31      480.72      519.88     50.31 o 
   3   5  31       77.39      -25.95     38.11 o 
   5   5  31      104.06      115.11     56.36 o 
   7   5  31      264.60      276.34    115.66 o 
 -12   6  31        2.78      133.58    146.24 o 
 -10   6  31      154.89      212.49     70.80 o 
  -8   6  31      184.09      254.24     69.54 o 
  -6   6  31      113.68      183.50     65.89 o 
  -4   6  31        3.63       66.54     51.78 o 
  -2   6  31       12.19       31.91     43.98 o 
   0   6  31       38.51      -29.11     43.57 o 
   2   6  31       88.45       81.78     44.04 o 
   4   6  31      125.02       86.77     43.64 o 
   6   6  31       15.57      -86.68     84.29 o 
 -11   7  31      147.23      167.68     72.93 o 
  -9   7  31      210.61      261.55    160.59 o 
  -7   7  31      141.35      121.07     59.43 o 
  -5   7  31      226.83      200.13     67.27 o 
  -3   7  31       73.94       37.95     70.46 o 
  -1   7  31       46.32       45.08     46.08 o 
   1   7  31      102.60        8.91     48.57 o 
   3   7  31       65.77        8.07     55.63 o 
   5   7  31       44.22       -4.13     54.79 o 
 -12   8  31      357.84      444.80     92.31 o 
 -10   8  31       31.10       26.55     65.13 o 
  -8   8  31       80.15      177.58     81.83 o 
  -6   8  31      228.79      188.27     67.56 o 
  -4   8  31        0.40       50.48     50.68 o 
  -2   8  31        3.24      -16.85     41.82 o 
   0   8  31       29.15      -23.48     43.89 o 
   2   8  31        2.67       27.15     50.64 o 
   4   8  31      116.07      143.71     59.03 o 
   6   8  31      266.45      240.41     81.68 o 
 -11   9  31      155.46      219.36     79.31 o 
  -9   9  31       84.90      -14.69     62.69 o 
  -7   9  31       30.28      -13.46     61.88 o 
  -5   9  31       69.46       41.28     64.07 o 
  -3   9  31      194.70      248.86     54.04 o 
  -1   9  31       60.61       -9.45     53.52 o 
   1   9  31        8.48       -3.07     49.81 o 
   3   9  31       99.12       58.44     56.80 o 
   5   9  31       48.00       46.72     80.01 o 
 -10  10  31       32.26       87.86    102.40 o 
  -8  10  31       93.64        1.74     66.89 o 
  -6  10  31       89.62      118.51     67.86 o 
  -4  10  31      158.65      265.69    137.60 o 
  -2  10  31       12.14       20.17     48.52 o 
   0  10  31        6.16       12.70     49.99 o 
   2  10  31       31.53      -65.39     51.78 o 
   4  10  31        3.76       -6.27     80.16 o 
  -9  11  31       66.54      108.90     73.52 o 
  -7  11  31       96.89       48.90     89.16 o 
  -5  11  31      109.10       67.08     65.16 o 
  -3  11  31       10.53      -35.57     46.93 o 
  -1  11  31      117.59       67.94     64.96 o 
   1  11  31      514.83      558.92     69.37 o 
   3  11  31      261.68      283.01     67.54 o 
  -6  12  31      169.71      244.82     80.93 o 
  -4  12  31      256.93      344.46     82.83 o 
  -2  12  31      226.91      159.71     55.05 o 
   0  12  31        2.90      -75.07     50.05 o 
 -14   0  32       61.59       67.46     74.80 o 
 -12   0  32      273.33      273.40     74.95 o 
 -10   0  32     1300.98     1413.22    143.14 o 
  -8   0  32      974.99     1094.36    126.88 o 
  -6   0  32       23.25       23.47     68.93 o 
  -4   0  32        0.76       -5.11     61.65 o 
  -2   0  32      105.05       90.05     86.73 o 
   0   0  32       51.22      175.21     73.04 o 
   2   0  32      288.64      433.79    138.14 o 
   4   0  32        1.36      -44.03    139.69 o 
   6   0  32      269.32      163.84     88.43 o 
 -13   1  32      288.25      253.52     64.19 o 
 -11   1  32        3.30       60.15     74.26 o 
  -9   1  32      512.53      434.88     65.37 o 
  -7   1  32       34.26       19.83     48.64 o 
  -5   1  32       21.43       13.97     45.38 o 
  -3   1  32       15.88      -16.20     42.29 o 
  -1   1  32        9.71       17.95     43.86 o 
   1   1  32      216.94      113.10     45.74 o 
   3   1  32       87.68       63.86     55.00 o 
   5   1  32       85.67       70.70     50.39 o 
   7   1  32       66.46       46.85    100.29 o 
 -12   2  32      153.49      171.39     53.17 o 
 -10   2  32       11.31       97.36     52.72 o 
  -8   2  32        0.61       87.51     44.15 o 
  -6   2  32       96.18      114.13     49.19 o 
  -4   2  32      374.11      459.59     92.08 o 
  -2   2  32      141.65       33.78     42.05 o 
   0   2  32      230.24      200.86    108.57 o 
   2   2  32        6.70      -59.39     40.41 o 
   4   2  32       13.68      -29.40     69.93 o 
   6   2  32       69.90       10.56     48.98 o 
 -13   3  32       28.52       55.10     51.95 o 
 -11   3  32      410.72      440.62     61.70 o 
  -9   3  32       39.60       50.43     45.75 o 
  -7   3  32      233.85      278.94     51.25 o 
  -5   3  32      263.64      243.83     47.61 o 
  -3   3  32        1.46      -48.91     32.61 o 
  -1   3  32       76.32       77.56     42.06 o 
   1   3  32      116.33        1.64     27.04 o 
   3   3  32       66.57       62.85     43.52 o 
   5   3  32       46.43      -52.69     56.74 o 
   7   3  32        5.95      -53.46     61.10 o 
 -12   4  32      206.83      231.97     58.20 o 
 -10   4  32      475.68      548.59     64.68 o 
  -8   4  32      998.34     1197.81     97.64 o 
  -6   4  32      433.62      412.44     55.22 o 
  -4   4  32       20.72       21.42     42.49 o 
  -2   4  32      564.30      512.91     48.84 o 
   0   4  32        6.30      -49.96     33.31 o 
   2   4  32       25.65      -43.07     59.68 o 
   4   4  32        5.90      -32.55     84.15 o 
   6   4  32       75.75       12.18     60.06 o 
 -13   5  32       36.29       91.87    175.00 o 
 -11   5  32      203.45      110.84     69.52 o 
  -9   5  32      121.43       97.00     64.29 o 
  -7   5  32      395.68      407.56     56.10 o 
  -5   5  32      395.90      288.72     48.99 o 
  -3   5  32      475.28      397.36     81.90 o 
  -1   5  32      297.31      246.79     43.36 o 
   1   5  32      121.86      129.70     78.79 o 
   3   5  32       44.29       20.36     49.70 o 
   5   5  32      308.63      317.24     72.32 o 
 -12   6  32       35.57       36.99     64.92 o 
 -10   6  32       33.51        8.03     70.57 o 
  -8   6  32       84.26       -7.50     59.77 o 
  -6   6  32       80.73       77.12     61.94 o 
  -4   6  32      382.02      423.80     73.87 o 
  -2   6  32       88.68       31.89     41.18 o 
   0   6  32        6.95      -44.03     36.08 o 
   2   6  32        9.41      -55.00     36.67 o 
   4   6  32      217.23      211.35     48.11 o 
   6   6  32      201.59      122.75     78.71 o 
 -11   7  32      401.40      477.74    242.77 o 
  -9   7  32      146.65       43.12     65.06 o 
  -7   7  32      104.10      -33.06     69.59 o 
  -5   7  32      158.60      147.25     66.61 o 
  -3   7  32       45.57       28.81     74.17 o 
  -1   7  32        0.57      -39.96     55.93 o 
   1   7  32        3.61      -25.02     50.30 o 
   3   7  32       78.06       -4.61     59.99 o 
   5   7  32       38.15      -25.60     72.43 o 
 -10   8  32       21.06      140.54     68.34 o 
  -8   8  32       83.70       16.04     61.67 o 
  -6   8  32        9.89       -3.04     58.76 o 
  -4   8  32        0.34       30.89     60.02 o 
  -2   8  32      418.85      372.55     79.15 o 
   0   8  32        8.11      -40.66     54.00 o 
   2   8  32      104.50       85.45     54.01 o 
   4   8  32      342.79      300.08     81.04 o 
  -9   9  32       40.32       48.99    121.39 o 
  -7   9  32       21.17       65.92     72.38 o 
  -5   9  32      355.82      370.31     78.24 o 
  -3   9  32      386.39      362.21     57.96 o 
  -1   9  32       81.23       47.73     43.05 o 
   1   9  32       48.90       74.39     55.25 o 
   3   9  32        3.26      -82.28     84.17 o 
  -8  10  32       17.74       82.60     70.04 o 
  -6  10  32      345.31      498.37    116.77 o 
  -4  10  32      109.15      -18.59     64.96 o 
  -2  10  32       65.81       68.18     62.26 o 
   0  10  32       15.68      -13.11     51.78 o 
   2  10  32       47.67       40.57     65.52 o 
  -7  11  32      106.08       58.93     74.23 o 
  -5  11  32      201.34      179.24     76.54 o 
  -3  11  32      201.44      162.23     72.10 o 
  -1  11  32       83.59     -109.75     79.31 o 
   1  11  32       49.27      107.78     58.52 o 
  -4  12  32       14.77      -34.01     95.41 o 
  -2  12  32       90.74      168.15     57.27 o 
 -13   1  33      101.03       93.65    105.65 o 
 -11   1  33       96.82       72.71     69.63 o 
  -9   1  33      267.48      206.56     57.45 o 
  -7   1  33      164.20      155.58     54.52 o 
  -5   1  33      246.70      198.61     53.32 o 
  -3   1  33       11.69      -16.04     39.09 o 
  -1   1  33       62.53       31.83     43.80 o 
   1   1  33       14.34       62.81     60.59 o 
   3   1  33       17.89      -55.78     49.70 o 
   5   1  33       55.76      -62.17     75.14 o 
   7   1  33        0.95     -112.10    101.67 o 
 -12   2  33       11.28       24.26     49.16 o 
 -10   2  33       77.84       94.56     48.21 o 
  -8   2  33       42.68      158.42     46.90 o 
  -6   2  33      283.69      329.65     59.13 o 
  -4   2  33      149.02       30.47     67.95 o 
  -2   2  33       34.71      -51.93     34.62 o 
   0   2  33        6.12       48.93     47.89 o 
   2   2  33        8.24      -12.87     65.43 o 
   4   2  33       27.48      -30.39     45.36 o 
   6   2  33       85.17       13.28     52.81 o 
 -13   3  33      158.25      193.13     82.93 o 
 -11   3  33       63.23       32.72     48.57 o 
  -9   3  33      215.03      157.31     48.57 o 
  -7   3  33       88.95      111.89     47.58 o 
  -5   3  33       87.95      105.37     43.46 o 
  -3   3  33       50.78      -30.87     45.91 o 
  -1   3  33        8.84      -58.97     39.31 o 
   1   3  33      150.60       53.63     78.17 o 
   3   3  33       27.17      -37.69     90.26 o 
   5   3  33       37.19      -76.77    107.65 o 
 -12   4  33      300.32      419.61    140.19 o 
 -10   4  33       27.21       82.51     49.23 o 
  -8   4  33      107.56      150.24     50.07 o 
  -6   4  33       13.35      -42.36     40.80 o 
  -4   4  33       11.53       23.63     40.96 o 
  -2   4  33       61.56       23.00     60.28 o 
   0   4  33        8.97       -1.99     47.00 o 
   2   4  33       68.71       25.36     46.41 o 
   4   4  33      436.21      319.77     76.93 o 
   6   4  33        7.39      -26.90     83.18 o 
 -11   5  33      501.07      598.85     92.05 o 
  -9   5  33      232.81      232.78     68.98 o 
  -7   5  33      473.01      373.81     75.05 o 
  -5   5  33      166.53      187.23     47.28 o 
  -3   5  33      373.59      335.34     55.70 o 
  -1   5  33      376.07      311.21     44.61 o 
   1   5  33       76.01       37.62     42.99 o 
   3   5  33       66.05      -15.04     45.05 o 
   5   5  33       40.42       -2.43     64.65 o 
 -10   6  33       26.45      -51.90     82.54 o 
  -8   6  33       30.82       55.64     79.43 o 
  -6   6  33        7.20       20.80     56.27 o 
  -4   6  33       52.62       21.37     58.19 o 
  -2   6  33      152.79       47.30     66.45 o 
   0   6  33       72.61       56.17     43.61 o 
   2   6  33      206.40      233.94     62.35 o 
   4   6  33       15.42       28.73     76.21 o 
 -11   7  33      274.77      274.85     79.63 o 
  -9   7  33      154.24      178.47     71.41 o 
  -7   7  33      141.13      207.84    106.69 o 
  -5   7  33      130.94      108.64     95.87 o 
  -3   7  33       44.42       10.97     59.01 o 
  -1   7  33        2.61       10.12     49.69 o 
   1   7  33       73.48       52.36     54.96 o 
   3   7  33       59.14       40.72     55.97 o 
   5   7  33       16.24      -31.90    100.32 o 
 -10   8  33      467.72      617.54     95.37 o 
  -8   8  33       26.20       69.52    153.70 o 
  -6   8  33       55.43       97.34     87.49 o 
  -4   8  33       18.90      -19.34     57.84 o 
  -2   8  33        4.11      -31.57     45.23 o 
   0   8  33      206.21      237.20     66.40 o 
   2   8  33        2.12      -66.83     52.02 o 
   4   8  33        9.17     -127.04     84.70 o 
  -9   9  33       27.35      -22.18     73.87 o 
  -7   9  33       72.05       79.30     68.90 o 
  -5   9  33      166.11       94.43     71.46 o 
  -3   9  33      185.77      126.40     69.79 o 
  -1   9  33      168.07      163.23     68.84 o 
   1   9  33       78.50      -31.09     70.22 o 
   3   9  33       63.43       -4.92     63.28 o 
  -8  10  33        1.72      -30.18     67.08 o 
  -6  10  33        5.48       82.55     94.37 o 
  -4  10  33        4.54      -85.86     83.64 o 
  -2  10  33        2.81      -64.20     48.11 o 
   0  10  33        0.53       37.23     55.79 o 
   2  10  33        6.44      -31.67     71.72 o 
  -5  11  33       63.43       57.80     73.54 o 
  -3  11  33      103.63       88.80     57.37 o 
  -1  11  33       22.38      -87.83     58.93 o 
 -12   0  34      713.37      639.58    116.89 o 
 -10   0  34      505.72      508.62    104.14 o 
  -8   0  34       22.98       96.56     80.08 o 
  -6   0  34      718.64      804.75    113.56 o 
  -4   0  34      245.54      250.46     79.38 o 
  -2   0  34        4.06      -48.73     55.98 o 
   0   0  34        4.52      -17.53     65.50 o 
   2   0  34        6.25      -52.51    150.50 o 
   4   0  34      207.81      241.42    127.61 o 
   6   0  34       12.68       75.75    140.31 o 
 -11   1  34       92.19       79.72     57.51 o 
  -9   1  34      171.96      146.46     56.94 o 
  -7   1  34       42.17      120.00     53.91 o 
  -5   1  34      222.65      249.36     58.03 o 
  -3   1  34      155.30       42.86     43.53 o 
  -1   1  34      107.77       58.14     51.92 o 
   1   1  34       25.52       -8.14     87.23 o 
   3   1  34       34.74        9.45     46.76 o 
   5   1  34        3.26      -40.67     47.57 o 
 -12   2  34      102.19      136.44     53.69 o 
 -10   2  34      672.19      949.10     78.00 o 
  -8   2  34      111.55      236.74     59.15 o 
  -6   2  34      105.34      235.21     62.14 o 
  -4   2  34       33.85       11.70     26.59 o 
  -2   2  34       31.68       -6.51     47.71 o 
   0   2  34       11.73      -71.27     89.12 o 
   2   2  34      112.61       75.81     65.51 o 
   4   2  34       18.75       38.72     50.88 o 
   6   2  34       83.92       46.28     54.67 o 
 -11   3  34       21.77       -1.86     70.94 o 
  -9   3  34      261.21      348.31     57.36 o 
  -7   3  34       46.04       94.27     72.84 o 
  -5   3  34       10.06        9.46     54.40 o 
  -3   3  34        1.44      -34.45     72.50 o 
  -1   3  34        4.06      -28.29     57.04 o 
   1   3  34       54.09      -10.64     61.11 o 
   3   3  34       11.26      -80.40     88.85 o 
   5   3  34      107.82       -0.30     50.54 o 
 -12   4  34       27.87       67.09     70.25 o 
 -10   4  34        9.48      -12.68     46.14 o 
  -8   4  34      569.11      756.50     71.06 o 
  -6   4  34       59.96      -15.23     55.70 o 
  -4   4  34       31.80      -23.58     39.89 o 
  -2   4  34        6.04      -83.45     66.74 o 
   0   4  34       14.58       -0.97     54.51 o 
   2   4  34      123.03      108.03     49.00 o 
   4   4  34       42.96      -42.79     93.28 o 
 -11   5  34      228.51      228.82     76.39 o 
  -9   5  34      444.40      560.19     91.73 o 
  -7   5  34      140.50      125.29     69.49 o 
  -5   5  34       65.35       28.75     43.88 o 
  -3   5  34        2.09       39.69     39.04 o 
  -1   5  34      164.77      114.23     41.69 o 
   1   5  34      314.85      321.34     80.53 o 
   3   5  34       16.06       27.16     44.81 o 
   5   5  34       22.35       -4.88     50.51 o 
 -10   6  34       71.70       61.65     68.01 o 
  -8   6  34       38.67       -5.21     62.04 o 
  -6   6  34      384.20      437.65     79.82 o 
  -4   6  34        0.27      -80.45     53.63 o 
  -2   6  34       96.46       71.00     55.16 o 
   0   6  34       21.54       49.85     55.35 o 
   2   6  34       14.42       11.13     88.39 o 
   4   6  34       33.11       55.41    123.50 o 
  -9   7  34       92.04       54.67     70.38 o 
  -7   7  34      169.84      218.78     73.57 o 
  -5   7  34        1.33      -34.99     59.69 o 
  -3   7  34      132.06      132.55     92.30 o 
  -1   7  34       49.61       23.49     90.34 o 
   1   7  34       72.91        6.76     84.24 o 
   3   7  34        6.25     -145.03    109.38 o 
  -8   8  34      255.21      223.29     79.63 o 
  -6   8  34      198.59      226.43     75.23 o 
  -4   8  34      152.20       72.87     66.62 o 
  -2   8  34        4.36      -68.24     82.37 o 
   0   8  34        4.72      -75.74     57.88 o 
   2   8  34        7.23      -36.68     99.38 o 
  -7   9  34      120.13       68.12     70.51 o 
  -5   9  34       35.12       54.90     67.03 o 
  -3   9  34       19.92      -52.53     86.02 o 
  -1   9  34      116.47       -5.48     77.05 o 
   1   9  34       14.32      -78.74     56.70 o 
  -6  10  34        0.89       14.19     71.18 o 
  -4  10  34       89.34      114.26     68.23 o 
  -2  10  34        2.82      -59.28     51.15 o 
   0  10  34       36.03       -2.93     54.46 o 
 -11   1  35       23.35        8.15     56.78 o 
  -9   1  35       81.49       27.00     55.86 o 
  -7   1  35       31.01       23.91     51.61 o 
  -5   1  35      106.74      134.56     75.06 o 
  -3   1  35      219.42      215.57     68.81 o 
  -1   1  35      235.06      150.35     75.06 o 
   1   1  35        5.56      -61.75     41.17 o 
   3   1  35       48.27      -60.61     46.35 o 
   5   1  35       20.33      -64.39     83.42 o 
 -10   2  35       92.42       49.49     77.10 o 
  -8   2  35       77.57      143.47     57.35 o 
  -6   2  35      555.46      620.07     71.51 o 
  -4   2  35        6.51      -19.27     37.01 o 
  -2   2  35       46.61       18.13     55.43 o 
   0   2  35      131.86      -31.44    111.05 o 
   2   2  35        9.94      -31.14     45.03 o 
   4   2  35      225.93      410.10     70.00 o 
 -11   3  35        1.39        0.13     49.47 o 
  -9   3  35      126.59       87.41     79.21 o 
  -7   3  35       26.24       22.36     53.11 o 
  -5   3  35       37.16       47.29     46.03 o 
  -3   3  35        2.39       -3.66     44.12 o 
  -1   3  35       50.58      -47.48     88.73 o 
   1   3  35      175.98      133.98    119.92 o 
   3   3  35        1.62      -70.14     46.76 o 
   5   3  35       45.08      -15.25     51.40 o 
 -10   4  35        0.43      134.80     70.08 o 
  -8   4  35      221.37      226.98     53.62 o 
  -6   4  35        2.46      -59.04     40.99 o 
  -4   4  35       14.76      -21.99     61.11 o 
  -2   4  35       12.71      -22.45     58.51 o 
   0   4  35        1.74      -66.25     55.88 o 
   2   4  35      351.13      275.03     76.89 o 
   4   4  35       42.99       -2.71     59.96 o 
  -9   5  35      546.04      554.55     87.46 o 
  -7   5  35      128.14      219.16     71.22 o 
  -5   5  35       36.03       64.50     63.03 o 
  -3   5  35      116.41       96.99     45.99 o 
  -1   5  35        6.31      -16.39     43.33 o 
   1   5  35      177.62      138.19     78.54 o 
   3   5  35       47.26      -64.77    109.13 o 
 -10   6  35      728.87      817.87    104.48 o 
  -8   6  35       69.65      144.31     70.22 o 
  -6   6  35      172.86      190.78     71.21 o 
  -4   6  35        1.37      -25.85     54.25 o 
  -2   6  35        1.76      -62.36     85.35 o 
   0   6  35       11.88      -17.03     49.07 o 
   2   6  35       71.76      111.38    143.83 o 
  -9   7  35       93.23       36.70     66.82 o 
  -7   7  35       35.85       -0.20     65.15 o 
  -5   7  35       34.61       99.22     69.94 o 
  -3   7  35       64.96       20.46     59.04 o 
  -1   7  35      138.02       56.99     69.51 o 
   1   7  35        5.97     -106.68     80.93 o 
  -8   8  35       13.22       58.65     69.31 o 
  -6   8  35       35.28       51.08     68.61 o 
  -4   8  35        3.88      -90.94     60.63 o 
  -2   8  35       16.72      -31.80     56.83 o 
   0   8  35       89.23       23.59     63.71 o 
  -7   9  35       99.72      132.92     76.16 o 
  -5   9  35        6.15      -62.14     64.09 o 
  -3   9  35       43.50       55.73     64.84 o 
  -1   9  35       79.44       99.72     55.71 o 
 -10   0  36        5.36      105.77     89.93 o 
  -8   0  36      115.14      146.72     85.26 o 
  -6   0  36      638.48      607.13    107.09 o 
  -4   0  36      136.11      268.37     82.51 o 
  -2   0  36       80.77       27.42    234.10 o 
   0   0  36        4.08      -30.26    124.19 o 
   2   0  36      468.67      485.73     91.86 o 
   4   0  36        8.66      -56.09     67.99 o 
 -11   1  36       35.20       10.77     58.94 o 
  -9   1  36        7.85       27.03     54.83 o 
  -7   1  36      126.39       71.86     57.49 o 
  -5   1  36       47.70       11.33     57.28 o 
  -3   1  36      254.55      233.03     57.87 o 
  -1   1  36      301.96      343.08     70.43 o 
   1   1  36        4.77     -118.83     81.33 o 
   3   1  36       94.18       80.06     55.01 o 
 -10   2  36      871.34      983.04     95.72 o 
  -8   2  36      343.49      495.16    125.37 o 
  -6   2  36       89.48       54.29     49.16 o 
  -4   2  36        9.63       -2.26     26.50 o 
  -2   2  36       44.33      -19.82     44.14 o 
   0   2  36       62.36      -66.23     52.06 o 
   2   2  36       42.99      -42.14     94.42 o 
   4   2  36      186.92      145.45     94.74 o 
  -9   3  36      168.61      161.20     63.25 o 
  -7   3  36        2.08       30.00     54.39 o 
  -5   3  36      110.64       70.12     51.60 o 
  -3   3  36      122.54       55.74     49.86 o 
  -1   3  36       70.28      -38.52     46.04 o 
   1   3  36      176.28       39.03     57.35 o 
   3   3  36       25.15     -119.45     85.91 o 
 -10   4  36      138.38      140.96     74.65 o 
  -8   4  36      666.61      656.72     69.43 o 
  -6   4  36      670.45      784.27     80.10 o 
  -4   4  36      224.53      239.04     59.76 o 
  -2   4  36       37.94      -36.62     93.15 o 
   0   4  36       38.74       -2.26     45.89 o 
   2   4  36       13.94      -23.63     73.54 o 
  -9   5  36       95.98      153.99     72.29 o 
  -7   5  36      262.42      143.30     72.29 o 
  -5   5  36       22.08      -76.71     57.49 o 
  -3   5  36       46.91       30.13     74.42 o 
  -1   5  36      103.38      114.47     81.69 o 
   1   5  36       62.31       80.09     56.54 o 
   3   5  36      112.90       23.10     62.36 o 
  -8   6  36      111.92      132.36    103.59 o 
  -6   6  36      127.79       81.13     71.48 o 
  -4   6  36       52.14        8.73     80.26 o 
  -2   6  36        6.85      -83.53    154.81 o 
   0   6  36      352.93      174.24    145.84 o 
   2   6  36      225.94      314.56    112.95 o 
  -7   7  36       13.74      -94.07     64.30 o 
  -5   7  36       12.54      -44.46     71.22 o 
  -3   7  36        4.57      -87.52    107.69 o 
  -1   7  36       72.78       85.28     70.48 o 
   1   7  36       44.45       41.92    162.88 o 
  -6   8  36        2.96      -60.07     66.14 o 
  -4   8  36       22.03      -24.64     61.14 o 
  -2   8  36       30.89       -6.43     57.02 o 
   0   8  36       47.67       29.51     60.10 o 
  -9   1  37       83.17       33.99     79.33 o 
  -7   1  37      137.74      118.74     60.65 o 
  -5   1  37      155.96      240.96     60.85 o 
  -3   1  37       44.64       55.78    122.37 o 
  -1   1  37      260.65      230.08     55.64 o 
   1   1  37        3.58      -69.28     58.03 o 
   3   1  37      113.40       71.47     58.60 o 
 -10   2  37        0.31       52.24     60.29 o 
  -8   2  37      100.91      114.83     62.74 o 
  -6   2  37      325.31      288.99     60.84 o 
  -4   2  37       44.39       -9.61     27.04 o 
  -2   2  37       11.44       17.10     48.25 o 
   0   2  37        0.98      -45.86     71.84 o 
   2   2  37        0.00      -84.14     64.93 o 
  -9   3  37       54.90       74.58    122.74 o 
  -7   3  37        4.88      -24.49     53.59 o 
  -5   3  37       14.94       51.58     51.70 o 
  -3   3  37      223.00      273.35     64.06 o 
  -1   3  37       75.72       33.24     73.36 o 
   1   3  37      117.24       30.07     33.87 o 
  -8   4  37      118.11      366.00    104.22 o 
  -6   4  37       49.35       26.79     54.18 o 
  -4   4  37       11.80       -9.67     48.68 o 
  -2   4  37       32.65       15.08     67.72 o 
   0   4  37        2.35      -66.55     44.37 o 
   2   4  37       10.46      -56.59     98.68 o 
  -7   5  37      224.81      212.25     95.05 o 
  -5   5  37       10.91       82.76     82.41 o 
  -3   5  37        4.17       33.93     77.56 o 
  -1   5  37      249.70      240.48    133.22 o 
   1   5  37       97.79       55.33    107.78 o 
  -6   6  37       46.17       50.40    109.10 o 
  -4   6  37        0.01      -10.83     70.87 o 
  -2   6  37        2.15      -19.26     74.84 o 
   0   6  37        4.13       49.16     53.23 o 
  -5   7  37       23.25       36.40     66.42 o 
  -3   7  37      114.28       65.48     66.03 o 
  -1   7  37      100.20       82.68    190.97 o 
  -8   0  38      147.27       50.09     89.61 o 
  -6   0  38       19.86     -102.24     68.16 o 
  -4   0  38      296.44      336.94     95.12 o 
  -2   0  38      237.68      427.23    101.41 o 
   0   0  38       47.22      -49.06    203.67 o 
  -9   1  38       36.85       58.48     61.55 o 
  -7   1  38       35.34       71.37     56.93 o 
  -5   1  38      204.98      194.94     58.06 o 
  -3   1  38       41.18       62.27     73.69 o 
  -1   1  38      106.19       35.51     63.22 o 
   1   1  38        8.04      -87.15     58.10 o 
  -8   2  38      155.02      119.55     77.34 o 
  -6   2  38       64.71       58.02     50.87 o 
  -4   2  38       73.51        1.89     38.30 o 
  -2   2  38        5.19       27.02     55.29 o 
   0   2  38       13.31      -48.34     48.81 o 
  -7   3  38       30.42      -61.81     51.28 o 
  -5   3  38        3.67      -35.51     50.80 o 
  -3   3  38      118.57       55.91     57.45 o 
  -1   3  38       36.88      -74.52     49.68 o 
   1   3  38       96.11      -46.55     74.13 o 
  -8   4  38      169.04      196.95     96.52 o 
  -6   4  38       87.44       20.87     83.25 o 
  -4   4  38       16.71      -12.57     51.21 o 
  -2   4  38        9.12      -20.92     52.77 o 
   0   4  38        2.86       45.33     76.19 o 
  -7   5  38       54.88       33.30     87.89 o 
  -5   5  38       78.70      183.73     88.87 o 
  -3   5  38        7.98      -28.85     67.20 o 
  -1   5  38      219.68      187.74    197.10 o 
  -4   6  38       65.92      267.56     94.57 o 
  -2   6  38        1.52      -61.09     78.34 o 
  -7   1  39        4.54      -37.47     53.00 o 
  -5   1  39       40.63      105.05     58.11 o 
  -3   1  39      162.60      200.12     62.20 o 
  -1   1  39       28.67      -56.93     51.64 o 
  -6   2  39       21.59       15.35     56.87 o 
  -4   2  39       58.27       -9.79     42.79 o 
  -2   2  39       44.28       48.86     55.89 o 
  -5   3  39       29.28        8.90     52.41 o 
  -3   3  39       24.16       37.28     57.68 o 
  -1   3  39       79.01       61.16     55.45 o 
  -4   4  39        4.70        6.47     81.62 o 
                                                 
